# Supplementary material for: Genomic and functional insights into antibiotic resistance genes floR and strA linked with the SXT element of Vibrio cholerae non-O1/non-O139
Source: Microbiology (Reading). 2024 Jan 5;170(1):001424. doi: 10.1099/mic.0.001424 (PMC10866021; doi:10.1099/mic.0.001424)
Supplement: Supplementary material 1 [file mic-170-1424-s001.xlsx]

## Sheet: Sheet1
Supplementary Table 1: List of genomes used for the genome anlaysis in this study, as sourced from Enterobase including the present study isolates
Uberstrain	Collection_Source	Name	Data Source(Accession No.;Sequencing Platform;Sequencing Library;Insert Size;Experiment;Status)	Source Niche		Source Type	Source Details	Collection Year	Collection Month	Collection Day	Collection Time	Continent	Country	Region	District	City	Post Code	Latitude	Longitude	Species	Lab Contact	Comment	Bio Project ID	Project	Sample	Secondary Sample	Date Entered	Release Date	Barcode	Status	Coverage	N50	Length	Species	Contig Number	No. N's	Version
	This study	6615_S37		Human				2014				Asia	India
	This study	7710_S36		Human				2015				Asia	India
	This study	9582_S34		Human				2008				Asia	India
VIB_AA0109AA	Global dataset	4295STDY6534200	ERR1716489;PACBIO_SMRT;Single;;ERX1786723,ERR1695770;PACBIO_SMRT;Single;;ERX1765398,GCA_900324435;Complete Genome;;;					2013				Asia	Bangladesh							Vibrio cholerae	SC		PRJEB14661	ERP016318	SAMEA4374365	ERS1285814	2017-01-31	2016-11-03	VIB_AA0109AA	Assembled	1	3029538	4123525		2	0	NaN
VIB_AA0110AA	Global dataset	DTU2014_1075_PRJ941_Vibrio_cholerae_VCR12	ERR1485346;ILLUMINA;Paired;150;ERX1556400	Environment		Soil/Dust	environment; environmental sample	2013				Asia	Thailand					15.87	100.993	Vibrio cholerae	Technical University of Denmark		PRJEB14630	ERP016283	SAMEA4057626	ERS1228736	2017-01-31	2016-11-01	VIB_AA0110AA	Assembled	234	250444	4150845	Vibrio cholerae;90.01%	119	955	3.61
VIB_AA0111AA	Global dataset	DTU2014_1074_PRJ941_Vibrio_cholerae_VID97_3_2	ERR1485344;ILLUMINA;Paired;150;ERX1556399	Environment		Soil/Dust	environment; environmental sample	2006				Asia	Thailand					15.87	100.993	Vibrio cholerae	Technical University of Denmark		PRJEB14630	ERP016283	SAMEA4057625	ERS1228735	2017-01-31	2016-11-01	VIB_AA0111AA	Assembled	205	354642	3934990	Vibrio cholerae;94.75%	101	1572	3.61
VIB_AA0113AA	Global dataset	DTU2014_1072_PRJ941_Vibrio_cholerae_CPF_D_SSH2_1_TY2	ERR1485340;ILLUMINA;Paired;150;ERX1556397	Aquatic Animal		Shellfish	Penaeus monodon; Raw shrimp	2013				Asia	Thailand					15.87	100.993	Vibrio cholerae	Technical University of Denmark		PRJEB14630	ERP016283	SAMEA4057623	ERS1228733	2017-01-31	2016-11-01	VIB_AA0113AA	Assembled	130	679566	3999284	Vibrio cholerae;95.72%	131	1456	3.61
VIB_AA0114AA	Global dataset	DTU2014_1071_PRJ941_Vibrio_cholerae_CPF_I_WASTE_HSH1_TY2	ERR1485338;ILLUMINA;Paired;150;ERX1556396	Aquatic Animal		Shellfish	Penaeus monodon; Shrimp waste	2013				Asia	Thailand					15.87	100.993	Vibrio cholerae	Technical University of Denmark		PRJEB14630	ERP016283	SAMEA4057622	ERS1228732	2017-01-31	2016-11-01	VIB_AA0114AA	Assembled	212	617887	4053949	Vibrio cholerae;96.63%	85	720	3.61
VIB_AA0115AA	Global dataset	DTU2014_1070_PRJ941_Vibrio_cholerae_CPF_I_WHSH1_TY4	ERR1485336;ILLUMINA;Paired;150;ERX1556395	Environment		Soil/Dust	environment; environmental sample	2013				Asia	Thailand					15.87	100.993	Vibrio cholerae	Technical University of Denmark		PRJEB14630	ERP016283	SAMEA4057621	ERS1228731	2017-01-31	2016-11-01	VIB_AA0115AA	Assembled	204	326909	4024646	Vibrio cholerae;100.0%	64	610	3.61
VIB_AA0116AA	Global dataset	DTU2014_1069_PRJ941_Vibrio_cholerae_IPD_221_8_44B	ERR1485334;ILLUMINA;Paired;150;ERX1556394	Human		Human	Homo sapiens; Stool	1995				Asia	Thailand					15.87	100.993	Vibrio cholerae	Technical University of Denmark		PRJEB14630	ERP016283	SAMEA4057620	ERS1228730	2017-01-31	2016-11-01	VIB_AA0116AA	Assembled	251	520466	4000590	Vibrio cholerae;94.29%	74	729	3.61
VIB_AA0117AA	Global dataset	DTU2014_1068_PRJ941_Vibrio_cholerae_IWSH488_TCY	ERR1485332;ILLUMINA;Paired;150;ERX1556393	Aquatic Animal		Shellfish	Penaeus monodon; Shrimp waste	2007				Asia	Thailand					15.87	100.993	Vibrio cholerae	Technical University of Denmark		PRJEB14630	ERP016283	SAMEA4057619	ERS1228729	2017-01-31	2016-11-01	VIB_AA0117AA	Assembled	222	993408	3993913	Vibrio cholerae;93.59%	78	712	3.61
VIB_AA0119AA	Global dataset	DTU2014_1066_PRJ941_Vibrio_cholerae_TC151_1_2	ERR1485328;ILLUMINA;Paired;150;ERX1556391	Environment		Soil/Dust	environment; environmental sample	2006				Asia	Thailand					15.87	100.993	Vibrio cholerae	Technical University of Denmark		PRJEB14630	ERP016283	SAMEA4057617	ERS1228727	2017-01-31	2016-11-01	VIB_AA0119AA	Assembled	192	195823	3968069	Vibrio cholerae;98.15%	117	850	3.61
VIB_AA0121AA	Global dataset	DTU2014_1064_PRJ941_Vibrio_cholerae_VSH_2_22I	ERR1485324;ILLUMINA;Paired;150;ERX1556389	Aquatic Animal		Shellfish	Penaeus monodon; Raw shrimp	2000				Asia	Thailand					15.87	100.993	Vibrio cholerae	Technical University of Denmark		PRJEB14630	ERP016283	SAMEA4057615	ERS1228725	2017-01-31	2016-11-01	VIB_AA0121AA	Assembled	234	303539	3998323	Vibrio cholerae;95.57%	121	840	3.61
VIB_AA0122AA	Global dataset	DTU2014_1063_PRJ941_Vibrio_cholerae_1262_W278	ERR1485322;ILLUMINA;Paired;150;ERX1556388	Environment		Soil/Dust	environment; environmental sample	1985				Asia	Thailand					15.87	100.993	Vibrio cholerae	Technical University of Denmark		PRJEB14630	ERP016283	SAMEA4057614	ERS1228724	2017-01-31	2016-11-01	VIB_AA0122AA	Assembled	255	454162	4003381	Vibrio cholerae;100.0%	76	589	3.61
VIB_AA0123AA	Global dataset	DTU2014_1062_PRJ941_Vibrio_cholerae_1130_W58	ERR1485320;ILLUMINA;Paired;150;ERX1556387	Environment		Soil/Dust	environment; environmental sample	1984				Asia	Thailand					15.87	100.993	Vibrio cholerae	Technical University of Denmark		PRJEB14630	ERP016283	SAMEA4057613	ERS1228723	2017-01-31	2016-11-01	VIB_AA0123AA	Assembled	235	214139	3997378	Vibrio cholerae;95.09%	110	1308	3.61
VIB_AA0124AA	Global dataset	DTU2014_1060_PRJ941_Vibrio_cholerae_CPF_I_SSH2_TY6	ERR1485318;ILLUMINA;Paired;150;ERX1556386	Aquatic Animal		Shellfish	Penaeus monodon; Raw shrimp	2013				Asia	Thailand					15.87	100.993	Vibrio cholerae	Technical University of Denmark		PRJEB14630	ERP016283	SAMEA4057612	ERS1228722	2017-01-31	2016-11-01	VIB_AA0124AA	Assembled	219	371731	4219139	Vibrio cholerae;93.52%	107	509	3.61
VIB_AA0125AA	Global dataset	DTU2014_1059_PRJ941_Vibrio_cholerae_CPF_I_WASTE_SSH2_TY1	ERR1485316;ILLUMINA;Paired;150;ERX1556385	Aquatic Animal		Shellfish	Penaeus monodon; Shrimp waste	2013				Asia	Thailand					15.87	100.993	Vibrio cholerae	Technical University of Denmark		PRJEB14630	ERP016283	SAMEA4057611	ERS1228721	2017-01-31	2016-11-01	VIB_AA0125AA	Assembled	242	350365	3899068	Vibrio cholerae;97.53%	79	811	3.61
VIB_AA0126AA	Global dataset	DTU2014_1058_PRJ941_Vibrio_cholerae_CPF_D_SSH2_1_TY8	ERR1485314;ILLUMINA;Paired;150;ERX1556384	Aquatic Animal		Shellfish	Penaeus monodon; Raw shrimp	2013				Asia	Thailand					15.87	100.993	Vibrio cholerae	Technical University of Denmark		PRJEB14630	ERP016283	SAMEA4057610	ERS1228720	2017-01-31	2016-11-01	VIB_AA0126AA	Assembled	172	328400	3965625	Vibrio cholerae;93.34%	82	748	3.61
VIB_AA0133AA	Global dataset	DTU2013_1391_PRJ941_Vibrio_cholerae_DT8_Din_8	ERR1485301;ILLUMINA;Paired;150;ERX1556377	Environment		Soil/Dust	environment; environmental sample	2011				Asia	Thailand					15.87	100.993	Vibrio cholerae	Technical University of Denmark		PRJEB14630	ERP016283	SAMEA4057603	ERS1228713	2017-01-31	2016-11-01	VIB_AA0133AA	Assembled	74	226756	3974313	Vibrio cholerae;91.31%	98	2039	3.61
VIB_AA0139AA	Global dataset	DTU2013_1385_PRJ941_Vibrio_cholerae_VC_1231_8_52B	ERR1485289;ILLUMINA;Paired;150;ERX1556371	Human		Human	Homo sapiens; Stool	2000				Asia	Thailand					15.87	100.993	Vibrio cholerae	Technical University of Denmark		PRJEB14630	ERP016283	SAMEA4057597	ERS1228707	2017-01-31	2016-11-01	VIB_AA0139AA	Assembled	80	105871	3940312	Vibrio cholerae;86.25%	149	2272	3.61
VIB_AA0151AA	Global dataset	DTU2013_1372_PRJ941_Vibrio_cholerae_4T5	ERR1485265;ILLUMINA;Paired;150;ERX1556359	Environment		ND/Others	environment; environment sample	2011				Asia	Thailand					15.87	100.993	Vibrio cholerae	Technical University of Denmark		PRJEB14630	ERP016283	SAMEA4057585	ERS1228695	2017-01-31	2016-11-01	VIB_AA0151AA	Assembled	91	413363	4004323	Vibrio cholerae;98.84%	61	1411	3.61
VIB_AA0172AA	Global dataset	DTU2013_1350_PRJ941_Vibrio_cholerae_TC_183	ERR1485223;ILLUMINA;Paired;150;ERX1556338	Aquatic Animal		Shellfish	Penaeus monodon; Frozen shrimp sample	2006				Asia	Thailand					15.87	100.993	Vibrio cholerae	Technical University of Denmark		PRJEB14630	ERP016283	SAMEA4057564	ERS1228674	2017-01-31	2016-11-01	VIB_AA0172AA	Assembled	128	598915	4101622	Vibrio cholerae;98.51%	54	1781	3.61
VIB_AA0173AA	Global dataset	DTU2013_1349_PRJ941_Vibrio_cholerae__TC_22	ERR1485221;ILLUMINA;Paired;150;ERX1556337	Aquatic Animal		Shellfish	Crassostrea gigas; Oyster	2006				Asia	Thailand					15.87	100.993	Vibrio cholerae	Technical University of Denmark		PRJEB14630	ERP016283	SAMEA4057563	ERS1228673	2017-01-31	2016-11-01	VIB_AA0173AA	Assembled	94	257866	3971959	Vibrio cholerae;95.65%	73	1602	3.61
VIB_AA0190AA	Global dataset	non-O1	SRR4433001;ILLUMINA;Paired;;SRX2252446	Environment		Water/River	water	2008	9	19										Vibrio cholerae	University of Montreal		PRJNA349157	SRP091777	SAMN05924905	SRS1752177	2017-01-31	2016-10-24	VIB_AA0190AA	Assembled	127	961976	3904126	Vibrio cholerae;98.08%	54	498	3.61
VIB_AA0193AA	Global dataset	non-O1	SRR4432998;ILLUMINA;Paired;;SRX2252443	Aquatic Animal		Shellfish	oyster	2009	7	27		North America	United States	New Hampshire		Great Bay Estuary				Vibrio cholerae	University of Montreal		PRJNA349157	SRP091777	SAMN05924906	SRS1752174	2017-01-31	2016-10-24	VIB_AA0193AA	Assembled	81	145824	4168592	Vibrio cholerae;90.0%	112	1988	3.61
VIB_AA0258AA	Global dataset	ICDC-VC4500	SRR4097337;ILLUMINA;Paired;;SRX1601971																	Vibrio cholerae	National Institute for Communicable Disease Contro		PRJNA303115	SRP067455	SAMN04508119	SRS1311825	2017-01-31	2016-11-22	VIB_AA0258AA	Assembled	97	69756	3960373	Vibrio cholerae;96.51%	281	35435	3.61
VIB_AA0289AA	Global dataset	25412000-fa79-11e5-b612-3c4a9275d6c8	ERR1595604;ILLUMINA;Paired;417;ERX1666190																	Vibrio cholerae	SC		PRJEB12919	ERP014450	SAMEA3927756	ERS1114890	2017-01-31	2016-08-29	VIB_AA0289AA	Assembled	241	335891	3986626	Vibrio cholerae;94.81%	74	708	3.61
VIB_AA0421AA	Global dataset	VC56	GCF_001857175;Contig;;;,SRR4039824;ILLUMINA;Paired;;SRX2030940	Aquatic Animal		Shellfish	Oyster	2009				North America	United States	Alabama				32.312	-86.9	Vibrio cholerae	Georgia Institute of Technology		PRJNA339415	SRP082306	SAMN05590409	SRS1624998	2017-01-31	2016-08-23	VIB_AA0421AA	Assembled	1	86631	4193045		216	0	NaN
VIB_AA0428AA	Global dataset	TP	GCF_001857485;Contig;;;,SRR4039817;ILLUMINA;Paired;;SRX2030933	Environment		Water/River	water	2000				North America	United States	California	San Diego County			36.778	-119.417	Vibrio cholerae	Georgia Institute of Technology		PRJNA339415	SRP082306	SAMN05590426	SRS1624991	2017-01-31	2016-08-23	VIB_AA0428AA	Assembled	1	257963	4060799		291	0	NaN
VIB_AA0431AA	Global dataset	MZO-2	SRR4039814;ILLUMINA;Paired;;SRX2030930,GCF_001729155;Contig;;;	Human		Human	Homo sapiens	2011				Asia	Bangladesh					23.68	90.356	Vibrio cholerae	Georgia Institute of Technology		PRJNA339415	SRP082306	SAMN05590404	SRS1624987	2017-01-31	2016-08-23	VIB_AA0431AA	Assembled	1	247875	3948633		157	0	NaN
VIB_AA0945AA	Global dataset	FDAARGOS_103 = ATCC 14547	GCF_001471585;Contig;;;,SRR2815177;PACBIO_SMRT;Single;;SRX1382606,SRR2815178;PACBIO_SMRT;Single;;SRX1382605,SRR2815176;ILLUMINA;Paired;425;SRX1382604	ND		Fish	Environment; fish from river					Europe	Germany							Vibrio cholerae	University of Maryland Institute for Genome Sciences	type strain of Vibrio albensis	PRJNA231221	SRP040661	SAMN03996320	SRS1133521	2017-01-31	2015-10-26	VIB_AA0945AA	Assembled	1	2902028	4036048		2	0	NaN
VIB_AA0977AA	Global dataset	NI16	ERR1024544;ILLUMINA;Paired;500;ERX1103416																	Vibrio cholerae	The Wellcome Trust Sanger Institute		PRJEB9140	ERP010218	SAMEA3356153	ERS710445	2017-01-31	2015-09-23	VIB_AA0977AA	Assembled	172	262115	3982326	Vibrio cholerae;97.0%	98	325	3.61
VIB_AA0980AA	Global dataset	T1437	ERR1024541;ILLUMINA;Paired;500;ERX1103413																	Vibrio cholerae	The Wellcome Trust Sanger Institute		PRJEB9140	ERP010218	SAMEA3356150	ERS710442	2017-01-31	2015-09-23	VIB_AA0980AA	Assembled	187	292192	4040917	Vibrio cholerae;89.93%	119	1566	3.61
VIB_AA0994AA	Global dataset	J31_W	ERR1024527;ILLUMINA;Paired;500;ERX1103399																	Vibrio cholerae	The Wellcome Trust Sanger Institute		PRJEB9140	ERP010218	SAMEA3356136	ERS710428	2017-01-31	2015-09-23	VIB_AA0994AA	Assembled	161	469950	4137943	Vibrio cholerae;97.97%	42	555	3.61
VIB_AA1415AA	Global dataset	DNA_Extract_01	ERR773749;ILLUMINA;Paired;350;ERX716628																	Vibrio cholerae	The Wellcome Trust Sanger Institute		PRJEB2215	ERP000270	SAMEA3145921	ERS616917	2017-01-31	2015-03-04	VIB_AA1415AA	Assembled	185	157446	4046076	Vibrio cholerae;86.76%	203	1233	3.61
VIB_AA1963AA	Global dataset	CIRS134_1_d_2	ERR425088;ILLUMINA;Paired;222;ERX391363					2002				Asia	Bangladesh							Vibrio cholerae	The Wellcome Trust Sanger Institute		PRJEB2215	ERP000270	SAMEA2202979	ERS355483	2017-01-31	2014-05-14	VIB_AA1963AA	Assembled	100	204672	3995579	Vibrio cholerae;98.24%	117	1400	3.61
VIB_AA2200AA	Global dataset	Guinea 2012	ERR386732;ILLUMINA;Paired;250;ERX358962					2012				Africa	Guinea							Vibrio cholerae	The Wellcome Trust Sanger Institute		PRJEB2215	ERP000270	SAMEA2162803	ERS326840	2017-01-31	2014-03-16	VIB_AA2200AA	Assembled	90	434958	4027765	Vibrio cholerae;97.32%	97	1191	3.61
VIB_AA2487AA	Global dataset	ZWU0020	GCF_000812045;Contig;;;,SRR1573258;ILLUMINA;Paired;;SRX699274	Aquatic Animal		Fish	freshwater biome; aquarium; intestine; Danio rerio; intestine					North America	United States	Missouri	Saint Louis County					Vibrio cholerae	University of Utah		PRJNA205585	SRP047013	SAMN03021537	SRS699255	2017-01-31	2015-09-10	VIB_AA2487AA	Assembled	1	67260	4038248		245	0	NaN
VIB_AA2637AA	Global dataset	A325	ERR025394;ILLUMINA;Paired;200;ERX009755,GCF_001254095;Scaffold;;;	Human		Human	Homo sapiens	1993				South America	Argentina							Vibrio cholerae	SC		PRJEB2215	ERP000270	SAMEA889198	ERS013280	2017-01-31	2011-03-18	VIB_AA2637AA	Assembled	1	375890	3966042		29	312	NaN
VIB_AA2861AA	Global dataset	BCW_3463	SRR1118570;ILLUMINA;Paired;250;SRX433390	Aquatic Animal		Shellfish	clinical/research	2007				North America	United States	Virginia						Vibrio cholerae	UCD-100K	was Vibrio vulnificus	PRJNA203445	SRP022914	SAMN02368428	SRS533561	2017-01-31	2015-07-23	VIB_AA2861AA	Assembled	340	174640	4021337	Vibrio cholerae;92.74%	82	1039	3.61
VIB_AA3008AA	Global dataset	BR7VC	ERR298259;ILLUMINA;Paired;233;ERX271584																	Vibrio cholerae	The Wellcome Trust Sanger Institute		PRJEB2215	ERP000270	SAMEA1920006	ERS202702	2017-01-31	2013-06-19	VIB_AA3008AA	Assembled	233	551937	4004704	Vibrio cholerae;97.28%	106	646	3.61
VIB_AA3009AA	Global dataset	BR6VC	ERR298258;ILLUMINA;Paired;233;ERX271583																	Vibrio cholerae	The Wellcome Trust Sanger Institute		PRJEB2215	ERP000270	SAMEA1920004	ERS202701	2017-01-31	2013-06-19	VIB_AA3009AA	Assembled	245	360184	3875544	Vibrio cholerae;100.0%	64	1069	3.61
VIB_AA3013AA	Global dataset	BR2VC	ERR298254;ILLUMINA;Paired;233;ERX271579																	Vibrio cholerae	The Wellcome Trust Sanger Institute		PRJEB2215	ERP000270	SAMEA1920001	ERS202697	2017-01-31	2013-06-19	VIB_AA3013AA	Assembled	179	242476	4008115	Vibrio cholerae;92.41%	63	560	3.61
VIB_AA3016AA	Global dataset	S85VC	ERR298251;ILLUMINA;Paired;233;ERX271576					2010				Asia	Pakistan							Vibrio cholerae	The Wellcome Trust Sanger Institute		PRJEB2215	ERP000270	SAMEA1919997	ERS202694	2017-01-31	2013-06-19	VIB_AA3016AA	Assembled	269	413917	4009845	Vibrio cholerae;96.44%	135	969	3.61
VIB_AA3024AA	Global dataset	S72VC	ERR298243;ILLUMINA;Paired;233;ERX271568					2010				Asia	Pakistan							Vibrio cholerae	The Wellcome Trust Sanger Institute		PRJEB2215	ERP000270	SAMEA1919989	ERS202686	2017-01-31	2013-06-19	VIB_AA3024AA	Assembled	229	327775	3895720	Vibrio cholerae;95.79%	96	866	3.61
VIB_AA3030AA	Global dataset	S60VC	ERR298237;ILLUMINA;Paired;233;ERX271562					2010				Asia	Pakistan							Vibrio cholerae	The Wellcome Trust Sanger Institute		PRJEB2215	ERP000270	SAMEA1919984	ERS202680	2017-01-31	2013-06-19	VIB_AA3030AA	Assembled	174	287184	4016798	Vibrio cholerae;93.34%	137	886	3.61
VIB_AA3041AA	Global dataset	S30VC	ERR298226;ILLUMINA;Paired;233;ERX271551					2010				Asia	Pakistan							Vibrio cholerae	The Wellcome Trust Sanger Institute		PRJEB2215	ERP000270	SAMEA1919973	ERS202669	2017-01-31	2013-06-19	VIB_AA3041AA	Assembled	197	456568	3995753	Vibrio cholerae;98.78%	87	527	3.61
VIB_AA3045AA	Global dataset	S16VC	ERR298222;ILLUMINA;Paired;233;ERX271547					2010				Asia	Pakistan							Vibrio cholerae	The Wellcome Trust Sanger Institute		PRJEB2215	ERP000270	SAMEA1919969	ERS202665	2017-01-31	2013-06-19	VIB_AA3045AA	Assembled	183	294086	4028277	Vibrio cholerae;97.2%	86	819	3.61
VIB_AA3046AA	Global dataset	S11VC	ERR298221;ILLUMINA;Paired;233;ERX271546					2010				Asia	Pakistan							Vibrio cholerae	The Wellcome Trust Sanger Institute		PRJEB2215	ERP000270	SAMEA1919968	ERS202664	2017-01-31	2013-06-19	VIB_AA3046AA	Assembled	172	452983	3970284	Vibrio cholerae;97.62%	109	904	3.61
VIB_AA3322AA	Global dataset	KNE114	ERR117494;ILLUMINA;Paired;214;ERX093768									Africa	Kenya							Vibrio cholerae	The Wellcome Trust Sanger Institute		PRJEB2215	ERP000270	SAMEA1405538	ERS075027	2017-01-31	2012-05-18	VIB_AA3322AA	Assembled	88	544257	4019176	Vibrio cholerae;93.38%	128	4329	3.61
VIB_AA3341AA	Global dataset	KNE195	ERR117475;ILLUMINA;Paired;214;ERX093749									Africa	Kenya							Vibrio cholerae	The Wellcome Trust Sanger Institute		PRJEB2215	ERP000270	SAMEA1405498	ERS075008	2017-01-31	2012-05-18	VIB_AA3341AA	Assembled	73	26979	4073229	Vibrio cholerae;95.74%	408	75679	3.61
VIB_AA3462AA	Global dataset	1582	ERR108531;ILLUMINA;Paired;214;ERX085965									Americas	Mexico							Vibrio cholerae	The Wellcome Trust Sanger Institute		PRJEB2215	ERP000270	SAMEA1405701	ERS066587	2017-01-31	2012-04-27	VIB_AA3462AA	Assembled	159	536902	3874008	Vibrio cholerae;97.72%	99	1642	3.61
VIB_AA3517AA	Global dataset	Prevac4494	ERR089573;ILLUMINA;Paired;262;ERX067542									Asia	India							Vibrio cholerae	The Wellcome Trust Sanger Institute		PRJEB2215	ERP000270	SAMEA1018525	ERS070798	2017-01-31	2012-04-15	VIB_AA3517AA	Assembled	89	109358	4058291	Vibrio cholerae;90.89%	176	3455	3.61
VIB_AA4008AA	Global dataset	V6	ERR180910;ILLUMINA;Paired;250;ERX157020																	Vibrio cholerae	The Wellcome Trust Sanger Institute		PRJEB2904	ERP001245	SAMEA1556968	ERS149396	2017-01-31	2012-10-16	VIB_AA4008AA	Assembled	79	127544	4393269	Vibrio cholerae;89.22%	154	1830	3.61
VIB_AA4157AA	Global dataset	NHCC-008D	SRR491122;ILLUMINA;Paired;;SRX144501,GCF_000348425;Scaffold;;;																	Vibrio cholerae	University of Maryland Institute for Genome Sciences		PRJNA76249	SRP012501	SAMN00989276	SRS311092	2017-01-31	2012-04-25	VIB_AA4157AA	Assembled	1	267934	3971576		81	1969	NaN
VIB_AA4258AA	Global dataset	HC-1A2	SRR135604;ILLUMINA;Paired;;SRX049127,GCF_000304775;Contig;;;																	Vibrio cholerae	University of Maryland Institute for Genome Sciences		PRJNA63881	SRP006070	SAMN00249592	SRS178984	2017-01-31	2011-04-06	VIB_AA4258AA	Assembled	1	971997	3965428		19	0	NaN
VIB_AA4261AA	Global dataset	HE39	GCF_000220765;Contig;;;,SRR135547;ILLUMINA;Paired;;SRX049123																	Vibrio cholerae	University of Maryland Institute for Genome Sciences		PRJNA63897	SRP006058	SAMN00222985	SRS178971	2017-01-31	2011-04-06	VIB_AA4261AA	Assembled	1	644573	3937798		16	0	NaN
VIB_AA4263AA	Global dataset	HE48	GCF_000220785;Contig;;;,SRR135542;ILLUMINA;Paired;;SRX049118																	Vibrio cholerae	University of Maryland Institute for Genome Sciences		PRJNA63901	SRP006053	SAMN00222980	SRS178966	2017-01-31	2011-04-06	VIB_AA4263AA	Assembled	1	697358	4179415		18	0	NaN
VIB_AA4525AA	Global dataset	CNRVC940061	ERR2008770;ILLUMINA;Paired;575;ERX2068533																	Vibrio cholerae	Institut Pasteur		PRJEB21298	ERP023535	SAMEA104125110	ERS1789003	2017-11-17	2017-11-14	VIB_AA4525AA	Assembled	36	115081	4121683	Vibrio cholerae;96.51%	97	2053	3.61
VIB_AA4570AA	Global dataset	CNRVC030191	ERR2008417;ILLUMINA;Paired;680;ERX2068180																	Vibrio cholerae	Institut Pasteur		PRJEB21298	ERP023535	SAMEA104125056	ERS1788949	2017-11-17	2017-11-14	VIB_AA4570AA	Assembled	382	762538	3894325	Vibrio cholerae;99.03%	65	539	3.61
VIB_AA4610AA	Global dataset	CNRVC030123	ERR2008357;ILLUMINA;Paired;777;ERX2068120																	Vibrio cholerae	Institut Pasteur		PRJEB21298	ERP023535	SAMEA104124996	ERS1788889	2017-11-17	2017-11-14	VIB_AA4610AA	Assembled	220	649721	4042955	Vibrio cholerae;100.0%	51	693	3.61
VIB_AA5559AA	Global dataset	45380ff0-57e8-11e6-9a3d-3c4a9275d6c8	ERR1953527;ILLUMINA;Paired;446;ERX2019123									Africa	Ghana							Vibrio cholerae	SC		PRJEB20540	ERP022700	SAMEA4384743	ERS1296192	2017-11-17	2017-05-04	VIB_AA5559AA	Assembled	208	567187	4044546	Vibrio cholerae;96.91%	97	387	3.61
VIB_AA6264AA	Global dataset	229140	SRR7062492;ILLUMINA;Paired;;SRX3993571	Human		Human	Homo sapiens					Europe	United Kingdom							Vibrio cholerae	Public Health England		PRJNA438219	SRP142579	SAMN08979116	SRS3217770	2018-04-26	2018-04-25	VIB_AA6264AA	Assembled	72	342597	4079273	Vibrio cholerae;98.59%	55	10824	4
VIB_AA6277AA	Global dataset	338368	SRR7062505;ILLUMINA;Paired;;SRX3993558	Human		Human	Homo sapiens					Europe	United Kingdom							Vibrio cholerae	Public Health England		PRJNA438219	SRP142579	SAMN08979190	SRS3217758	2018-04-26	2018-04-25	VIB_AA6277AA	Assembled	91	272409	3895467	Vibrio cholerae;98.05%	88	13331	4
VIB_AA6286AA	Global dataset	236145	SRR7062514;ILLUMINA;Paired;;SRX3993549	Human		Human	Homo sapiens					Europe	United Kingdom							Vibrio cholerae	Public Health England		PRJNA438219	SRP142579	SAMN08979144	SRS3217748	2018-04-26	2018-04-25	VIB_AA6286AA	Assembled	67	465833	4008874	Vibrio cholerae;100.0%	50	14846	4
VIB_AA6290AA	Global dataset	345434	SRR7062518;ILLUMINA;Paired;;SRX3993545	Human		Human	Homo sapiens					Europe	United Kingdom							Vibrio cholerae	Public Health England		PRJNA438219	SRP142579	SAMN08979194	SRS3217745	2018-04-26	2018-04-25	VIB_AA6290AA	Assembled	63	57088	4049738	Vibrio cholerae;94.43%	318	50635	4
VIB_AA6292AA	Global dataset	338372	SRR7062520;ILLUMINA;Paired;;SRX3993543	Human		Human	Homo sapiens					Europe	United Kingdom							Vibrio cholerae	Public Health England		PRJNA438219	SRP142579	SAMN08979192	SRS3217744	2018-04-26	2018-04-25	VIB_AA6292AA	Assembled	83	329318	4092153	Vibrio cholerae;97.44%	171	16433	4
VIB_AA6294AA	Global dataset	506324	SRR7062522;ILLUMINA;Paired;;SRX3993541	Human		Human	Homo sapiens					Europe	United Kingdom							Vibrio cholerae	Public Health England		PRJNA438219	SRP142579	SAMN08979256	SRS3217740	2018-04-26	2018-04-25	VIB_AA6294AA	Assembled	40	254919	3877716	Vibrio cholerae;98.3%	65	35334	4
VIB_AA6296AA	Global dataset	506321	SRR7062524;ILLUMINA;Paired;;SRX3993539	Human		Human	Homo sapiens					Europe	United Kingdom							Vibrio cholerae	Public Health England		PRJNA438219	SRP142579	SAMN08979254	SRS3217739	2018-04-26	2018-04-25	VIB_AA6296AA	Assembled	58	261000	3949821	Vibrio cholerae;97.83%	83	13063	4
VIB_AA6300AA	Global dataset	506314	SRR7062528;ILLUMINA;Paired;;SRX3993535	Human		Human	Homo sapiens					Europe	United Kingdom							Vibrio cholerae	Public Health England		PRJNA438219	SRP142579	SAMN08979250	SRS3217735	2018-04-26	2018-04-25	VIB_AA6300AA	Assembled	42	218511	3939328	Vibrio cholerae;94.43%	79	66628	4
VIB_AA6313AA	Global dataset	274266	SRR7062541;ILLUMINA;Paired;;SRX3993522	Human		Human	Homo sapiens					Europe	United Kingdom							Vibrio cholerae	Public Health England		PRJNA438219	SRP142579	SAMN08979166	SRS3217721	2018-04-26	2018-04-25	VIB_AA6313AA	Assembled	144	199221	4092748	Vibrio cholerae;96.69%	145	15131	4
VIB_AA6316AA	Global dataset	259262	SRR7062544;ILLUMINA;Paired;;SRX3993519	Human		Human	Homo sapiens					Europe	United Kingdom							Vibrio cholerae	Public Health England		PRJNA438219	SRP142579	SAMN08979159	SRS3217718	2018-04-26	2018-04-25	VIB_AA6316AA	Assembled	123	153508	4031593	Vibrio cholerae;96.58%	124	21131	4
VIB_AA6324AA	Global dataset	333072	SRR7062552;ILLUMINA;Paired;;SRX3993511	Human		Human	Homo sapiens					Europe	United Kingdom							Vibrio cholerae	Public Health England		PRJNA438219	SRP142579	SAMN08979172	SRS3217708	2018-04-26	2018-04-25	VIB_AA6324AA	Assembled	65	80153	3923811	Vibrio cholerae;95.13%	149	13540	4
VIB_AA6330AA	Global dataset	332995	SRR7062558;ILLUMINA;Paired;;SRX3993505	Human		Human	Homo sapiens					Europe	United Kingdom							Vibrio cholerae	Public Health England		PRJNA438219	SRP142579	SAMN08979170	SRS3217702	2018-04-26	2018-04-25	VIB_AA6330AA	Assembled	86	89613	4097249	Vibrio cholerae;74.55%	239	32618	4
VIB_AA6334AA	Global dataset	497769	SRR7062562;ILLUMINA;Paired;;SRX3993501	Human		Human	Homo sapiens					Europe	United Kingdom							Vibrio cholerae	Public Health England		PRJNA438219	SRP142579	SAMN08979226	SRS3217698	2018-04-26	2018-04-25	VIB_AA6334AA	Assembled	77	172985	3954940	Vibrio cholerae;94.13%	89	17926	4
VIB_AA6349AA	Global dataset	333083	SRR7062577;ILLUMINA;Paired;;SRX3993486	Human		Human	Homo sapiens					Europe	United Kingdom							Vibrio cholerae	Public Health England		PRJNA438219	SRP142579	SAMN08979181	SRS3217683	2018-04-26	2018-04-25	VIB_AA6349AA	Assembled	81	130020	3948806	Vibrio cholerae;97.92%	102	23732	4
VIB_AA6355AA	Global dataset	495749	SRR7062583;ILLUMINA;Paired;;SRX3993480	Human		Human	Homo sapiens					Europe	United Kingdom							Vibrio cholerae	Public Health England		PRJNA438219	SRP142579	SAMN08979216	SRS3217677	2018-04-26	2018-04-25	VIB_AA6355AA	Assembled	61	129673	3943929	Vibrio cholerae;98.57%	109	91267	4
VIB_AA6363AA	Global dataset	495745	SRR7062591;ILLUMINA;Paired;;SRX3993472	Human		Human	Homo sapiens					Europe	United Kingdom							Vibrio cholerae	Public Health England		PRJNA438219	SRP142579	SAMN08979212	SRS3217670	2018-04-26	2018-04-25	VIB_AA6363AA	Assembled	155	326512	4159056	Vibrio cholerae;92.92%	108	20036	4
VIB_AA6364AA	Global dataset	467146	SRR7062592;ILLUMINA;Paired;;SRX3993471	Human		Human	Homo sapiens					Europe	United Kingdom							Vibrio cholerae	Public Health England		PRJNA438219	SRP142579	SAMN08979202	SRS3217669	2018-04-26	2018-04-25	VIB_AA6364AA	Assembled	86	124408	4112194	Vibrio cholerae;94.52%	209	24969	4
VIB_AA6368AA	Global dataset	435324	SRR7062596;ILLUMINA;Paired;;SRX3993467	Human		Human	Homo sapiens					Europe	United Kingdom							Vibrio cholerae	Public Health England		PRJNA438219	SRP142579	SAMN08979198	SRS3217666	2018-04-26	2018-04-25	VIB_AA6368AA	Assembled	109	360047	3967162	Vibrio cholerae;95.29%	150	100023	4
VIB_AA6374AA	Global dataset	500351	SRR7062602;ILLUMINA;Paired;;SRX3993461	Human		Human	Homo sapiens					Europe	United Kingdom							Vibrio cholerae	Public Health England		PRJNA438219	SRP142579	SAMN08979242	SRS3217660	2018-04-26	2018-04-25	VIB_AA6374AA	Assembled	113	189506	3894796	Vibrio cholerae;98.46%	110	26576	4
VIB_AA6378AA	Global dataset	498826	SRR7062606;ILLUMINA;Paired;;SRX3993457	Human		Human	Homo sapiens					Europe	United Kingdom							Vibrio cholerae	Public Health England		PRJNA438219	SRP142579	SAMN08979238	SRS3217656	2018-04-26	2018-04-25	VIB_AA6378AA	Assembled	79	344260	3938967	Vibrio cholerae;99.33%	122	20152	4
VIB_AA6383AA	Global dataset	506311	SRR7062611;ILLUMINA;Paired;;SRX3993452	Human		Human	Homo sapiens					Europe	United Kingdom							Vibrio cholerae	Public Health England		PRJNA438219	SRP142579	SAMN08979247	SRS3217651	2018-04-26	2018-04-25	VIB_AA6383AA	Assembled	43	150915	4116664	Vibrio cholerae;99.08%	110	27854	4
VIB_AA6393AA	Global dataset	229145	SRR7062621;ILLUMINA;Paired;;SRX3993442	Human		Human	Homo sapiens					Europe	United Kingdom							Vibrio cholerae	Public Health England		PRJNA438219	SRP142579	SAMN08979121	SRS3217641	2018-04-26	2018-04-25	VIB_AA6393AA	Assembled	71	111225	3987490	Vibrio cholerae;91.01%	139	30893	4
VIB_AA6394AA	Global dataset	498820	SRR7062622;ILLUMINA;Paired;;SRX3993441	Human		Human	Homo sapiens					Europe	United Kingdom							Vibrio cholerae	Public Health England		PRJNA438219	SRP142579	SAMN08979233	SRS3217640	2018-04-26	2018-04-25	VIB_AA6394AA	Assembled	87	155385	3950365	Vibrio cholerae;98.25%	160	39802	4
VIB_AA6397AA	Global dataset	498821	SRR7062625;ILLUMINA;Paired;;SRX3993438	Human		Human	Homo sapiens					Europe	United Kingdom							Vibrio cholerae	Public Health England		PRJNA438219	SRP142579	SAMN08979234	SRS3217637	2018-04-26	2018-04-25	VIB_AA6397AA	Assembled	95	112329	3888301	Vibrio cholerae;98.14%	138	29092	4
VIB_AA6401AA	Global dataset	497778	SRR7062629;ILLUMINA;Paired;;SRX3993434	Human		Human	Homo sapiens					Europe	United Kingdom							Vibrio cholerae	Public Health England		PRJNA438219	SRP142579	SAMN08979230	SRS3217633	2018-04-26	2018-04-25	VIB_AA6401AA	Assembled	83	160895	4057861	Vibrio cholerae;94.51%	153	153864	4
VIB_AA6402AA	Global dataset	498824	SRR7062630;ILLUMINA;Paired;;SRX3993433	Human		Human	Homo sapiens					Europe	United Kingdom							Vibrio cholerae	Public Health England		PRJNA438219	SRP142579	SAMN08979237	SRS3217632	2018-04-26	2018-04-25	VIB_AA6402AA	Assembled	84	43420	4193079	Vibrio cholerae;94.38%	278	46547	4
VIB_AA6414AA	Global dataset	358383	SRR7062642;ILLUMINA;Paired;;SRX3993421	Human		Human	Homo sapiens					Europe	United Kingdom							Vibrio cholerae	Public Health England		PRJNA438219	SRP142579	SAMN08979197	SRS3217620	2018-04-26	2018-04-25	VIB_AA6414AA	Assembled	109	173413	4045539	Vibrio cholerae;95.96%	128	25237	4
VIB_AA6799AA	Global dataset	4254ee80-20c4-11e6-b653-3c4a9275d6c8	ERR2632182;ILLUMINA;Paired;446;ERX2648676									Asia	Bangladesh							Vibrio cholerae	SC		PRJEB14053	ERP015659	SAMEA103920891	ERS1610059	2018-07-04	2018-07-04	VIB_AA6799AA	Assembled	65	358158	3900657	Vibrio cholerae;100.0%	66	12072	4
VIB_AA6830AA	Global dataset	40f4e950-20c4-11e6-b653-3c4a9275d6c8	ERR2632151;ILLUMINA;Paired;433;ERX2648645									Asia	Bangladesh							Vibrio cholerae	SC		PRJEB14053	ERP015659	SAMEA103920860	ERS1610028	2018-07-04	2018-07-04	VIB_AA6830AA	Assembled	65	153857	4036503	Vibrio cholerae;97.2%	110	17298	4
VIB_AA6854AA	Global dataset	3fd6cf20-20c4-11e6-b653-3c4a9275d6c8	ERR2632127;ILLUMINA;Paired;446;ERX2648621									Asia	Bangladesh							Vibrio cholerae	SC		PRJEB14053	ERP015659	SAMEA103920836	ERS1610004	2018-07-04	2018-07-04	VIB_AA6854AA	Assembled	61	421062	3982553	Vibrio cholerae;100.0%	82	15525	4
VIB_AA6870AA	Global dataset	3f11aa60-20c4-11e6-b653-3c4a9275d6c8	ERR2632111;ILLUMINA;Paired;444;ERX2648605									Asia	Bangladesh							Vibrio cholerae	SC		PRJEB14053	ERP015659	SAMEA103920820	ERS1609988	2018-07-04	2018-07-04	VIB_AA6870AA	Assembled	67	196469	3957986	Vibrio cholerae;96.98%	228	57329	4
VIB_AA6873AA	Global dataset	3eefa370-20c4-11e6-b653-3c4a9275d6c8	ERR2632108;ILLUMINA;Paired;446;ERX2648602									Asia	Bangladesh							Vibrio cholerae	SC		PRJEB14053	ERP015659	SAMEA103920817	ERS1609985	2018-07-04	2018-07-04	VIB_AA6873AA	Assembled	60	254191	4112693	Vibrio cholerae;97.17%	102	19836	4
VIB_AA6874AA	Global dataset	3ee3e3a0-20c4-11e6-b653-3c4a9275d6c8	ERR2632107;ILLUMINA;Paired;451;ERX2648601									Asia	Bangladesh							Vibrio cholerae	SC		PRJEB14053	ERP015659	SAMEA103920816	ERS1609984	2018-07-04	2018-07-04	VIB_AA6874AA	Assembled	63	225738	4085334	Vibrio cholerae;86.01%	144	32780	4
VIB_AA6877AA	Global dataset	3ec05610-20c4-11e6-b653-3c4a9275d6c8	ERR2632104;ILLUMINA;Paired;448;ERX2648598									Asia	Bangladesh							Vibrio cholerae	SC		PRJEB14053	ERP015659	SAMEA103920813	ERS1609981	2018-07-04	2018-07-04	VIB_AA6877AA	Assembled	63	230313	4170743	Vibrio cholerae;91.87%	97	27134	4
VIB_AA6881AA	Global dataset	3e906c70-20c4-11e6-b653-3c4a9275d6c8	ERR2632100;ILLUMINA;Paired;465;ERX2648594									Asia	Bangladesh							Vibrio cholerae	SC		PRJEB14053	ERP015659	SAMEA103920809	ERS1609977	2018-07-04	2018-07-04	VIB_AA6881AA	Assembled	56	333087	4110972	Vibrio cholerae;100.0%	71	15064	4
VIB_AA6882AA	Global dataset	3e83e950-20c4-11e6-b653-3c4a9275d6c8	ERR2632099;ILLUMINA;Paired;456;ERX2648593									Asia	Bangladesh							Vibrio cholerae	SC		PRJEB14053	ERP015659	SAMEA103920808	ERS1609976	2018-07-04	2018-07-04	VIB_AA6882AA	Assembled	65	123356	3858204	Vibrio cholerae;100.0%	126	22689	4
VIB_AA6890AA	Global dataset	3e291f20-20c4-11e6-b653-3c4a9275d6c8	ERR2632091;ILLUMINA;Paired;456;ERX2648585									Asia	Bangladesh							Vibrio cholerae	SC		PRJEB14053	ERP015659	SAMEA103920800	ERS1609968	2018-07-04	2018-07-04	VIB_AA6890AA	Assembled	61	355711	4084041	Vibrio cholerae;96.19%	96	24539	4
VIB_AA7013AA	Global dataset	555448	SRR7647165;ILLUMINA;Paired;;SRX4510152	Human		Human	Homo sapiens; feces	2018				Europe	United Kingdom							Vibrio cholerae	Public Health England		PRJNA438219	SRP142579	SAMN09767749	SRS3629566	2018-08-06	2018-08-06	VIB_AA7013AA	Assembled	87	130324	4025311	Vibrio cholerae;89.85%	122	21172	4
VIB_AA7048AA	Global dataset	497780	SRR7647200;ILLUMINA;Paired;;SRX4510117	Human		Human	Homo sapiens; feces	2017				Europe	United Kingdom							Vibrio cholerae	Public Health England		PRJNA438219	SRP142579	SAMN09767728	SRS3629525	2018-08-06	2018-08-06	VIB_AA7048AA	Assembled	87	242041	3980187	Vibrio cholerae;95.92%	87	32004	4
VIB_AA7050AA	Global dataset	529272	SRR7647202;ILLUMINA;Paired;;SRX4510115	Human		Human	Homo sapiens; feces	2018				Europe	United Kingdom							Vibrio cholerae	Public Health England		PRJNA438219	SRP142579	SAMN09767734	SRS3629524	2018-08-06	2018-08-06	VIB_AA7050AA	Assembled	91	347173	4066238	Vibrio cholerae;100.0%	70	6966	4
VIB_AA7055AA	Global dataset	535251	SRR7647207;ILLUMINA;Paired;;SRX4510110	Human		Human	Homo sapiens; feces	2017				Europe	United Kingdom							Vibrio cholerae	Public Health England		PRJNA438219	SRP142579	SAMN09767737	SRS3629519	2018-08-06	2018-08-06	VIB_AA7055AA	Assembled	48	208304	4014946	Vibrio cholerae;92.82%	126	29011	4
VIB_AA7262AA	Global dataset	59f795dc-5bed-11e7-9c3d-3c4a9275d6c8	ERR2748457;ILLUMINA;Paired;398;ERX2761511									Asia	Bangladesh	Dhaka						Vibrio cholerae	Wellcome Sanger Institute		PRJEB21566	ERP023830	SAMEA104147935	ERS1806953	2018-08-22	2018-08-22	VIB_AA7262AA	Assembled	85	326893	4122299	Vibrio cholerae;96.06%	135	15793	4
VIB_AA7744AA	Global dataset	NCTC 30	GCF_900538065;Complete Genome;;;,ERR2762193;PACBIO_SMRT;Single;;ERX2775146					1916				Africa	Egypt							Vibrio cholerae	Wellcome Sanger Institute		PRJEB28387	ERP110583	SAMEA104470976	ERS2088918	2018-08-30	2018-08-30	VIB_AA7744AA	Assembled	1	2922904	3952356		2	0	NaN
VIB_AA7916AA	Global dataset	D1	GCF_003594945;Contig;;;,SRR7895361;PACBIO_SMRT;Single;;SRX4732843	Human		Human	Homo sapiens; Maumee River	2017	9	29		North America	United States	Ohio	Lucas County	Toledo		41.33	-83.37	Vibrio cholerae	University of Toledo		PRJNA491705	SRP162450	SAMN10084447	SRS3815041	2018-09-30	2018-09-24	VIB_AA7916AA	Assembled	1	2972076	4139713		3	0	NaN
VIB_AA7917AA	Global dataset	2016V-1091	GCF_003312065;Contig;;;,SRR7962186;ILLUMINA;Paired;;SRX4795860	Human		Human	stool	2016				North America	United States	Nebraska						Vibrio cholerae	University of Alberta		PRJNA266293	SRP056599	SAMN09261052	SRS3875012	2018-10-04	2018-10-03	VIB_AA7917AA	Assembled	1	156947	3814012		93	0	NaN
VIB_AA7925AA	Global dataset	2014V-1107	SRR7962194;ILLUMINA;Paired;;SRX4795852,GCF_003311945;Contig;;;	Human		Human	stool	2014				North America	United States	Iowa						Vibrio cholerae	University of Alberta		PRJNA266293	SRP056599	SAMN09261051	SRS3875004	2018-10-04	2018-10-03	VIB_AA7925AA	Assembled	1	114877	3987160		116	0	NaN
VIB_AA7928AA	Global dataset	2017V-1105	GCF_003311975;Contig;;;,SRR7962197;ILLUMINA;Paired;;SRX4795849	Human		Human	wound	2017				North America	United States	Florida						Vibrio cholerae	University of Alberta		PRJNA266293	SRP056599	SAMN09261055	SRS3875001	2018-10-04	2018-10-03	VIB_AA7928AA	Assembled	1	167992	4080506		90	0	NaN
VIB_AA7931AA	Global dataset	2017V-1176	SRR7962200;ILLUMINA;Paired;;SRX4795846,GCF_003312095;Contig;;;	Animal Feed		Unspecified Meat	Animal feed	2017				North America	United States	Iowa						Vibrio cholerae	University of Alberta		PRJNA266293	SRP056599	SAMN09261058	SRS3874998	2018-10-04	2018-10-03	VIB_AA7931AA	Assembled	1	134986	3896121		110	0	NaN
VIB_AA7932AA	Global dataset	2016V-1044	SRR7962201;ILLUMINA;Paired;;SRX4795845	Human		Human	clinical	2016				North America	United States	Kansas						Vibrio cholerae	University of Alberta		PRJNA266293	SRP056599	SAMN09261059	SRS3874997	2018-10-04	2018-10-03	VIB_AA7932AA	Assembled	71	193434	4016681	Vibrio cholerae;95.2%	114	22530	4
VIB_AA7933AA	Global dataset	2017V-1110	SRR7962202;ILLUMINA;Paired;;SRX4795844,GCF_003312005;Contig;;;	Human		Human	wound	2017				North America	United States	Colorado						Vibrio cholerae	University of Alberta		PRJNA266293	SRP056599	SAMN09261056	SRS3874996	2018-10-04	2018-10-03	VIB_AA7933AA	Assembled	1	48914	3993568		168	0	NaN
VIB_AA7934AA	Global dataset	2017V-1144	GCF_003312015;Contig;;;,SRR7962203;ILLUMINA;Paired;;SRX4795843	Human		Human	stool	2017				North America	United States	Texas						Vibrio cholerae	University of Alberta		PRJNA266293	SRP056599	SAMN09261057	SRS3874995	2018-10-04	2018-10-03	VIB_AA7934AA	Assembled	1	124156	3868307		131	0	NaN
VIB_AA7957AA	Global dataset	586044	SRR8169144;ILLUMINA;Paired;;SRX4989827	Human		Human	Homo sapiens; feces	2017				Europe	United Kingdom							Vibrio cholerae	Public Health England		PRJNA438219	SRP142579	SAMN10390768	SRS4025846	2018-11-07	2018-11-07	VIB_AA7957AA	Assembled	96	243886	4124592	Vibrio cholerae;95.31%	110	25375	4
VIB_AA7958AA	Global dataset	585213	SRR8169145;ILLUMINA;Paired;;SRX4989826	Human		Human	Homo sapiens; feces	2017				Europe	United Kingdom							Vibrio cholerae	Public Health England		PRJNA438219	SRP142579	SAMN10390767	SRS4025845	2018-11-07	2018-11-07	VIB_AA7958AA	Assembled	62	325375	4052591	Vibrio cholerae;98.91%	80	14146	4
VIB_AA7963AA	Global dataset	595713	SRR8169150;ILLUMINA;Paired;;SRX4989821	Human		Human	Homo sapiens; feces	2018				Europe	United Kingdom							Vibrio cholerae	Public Health England		PRJNA438219	SRP142579	SAMN10390774	SRS4025840	2018-11-07	2018-11-07	VIB_AA7963AA	Assembled	102	188763	4003192	Vibrio cholerae;96.82%	116	18900	4
VIB_AA7964AA	Global dataset	591958	SRR8169151;ILLUMINA;Paired;;SRX4989820	Human		Human	Homo sapiens; feces	2018				Europe	United Kingdom							Vibrio cholerae	Public Health England		PRJNA438219	SRP142579	SAMN10390773	SRS4025839	2018-11-07	2018-11-07	VIB_AA7964AA	Assembled	47	344502	4117589	Vibrio cholerae;94.44%	77	85419	4
VIB_AA7972AA	Global dataset	611373	SRR8169159;ILLUMINA;Paired;;SRX4989812	Human		Human	Homo sapiens; feces	2018				Europe	United Kingdom							Vibrio cholerae	Public Health England		PRJNA438219	SRP142579	SAMN10390784	SRS4025831	2018-11-07	2018-11-07	VIB_AA7972AA	Assembled	72	210929	4061374	Vibrio cholerae;98.04%	125	20746	4
VIB_AA7974AA	Global dataset	610795	SRR8169161;ILLUMINA;Paired;;SRX4989810	Human		Human	Homo sapiens; feces	2018				Europe	United Kingdom							Vibrio cholerae	Public Health England		PRJNA438219	SRP142579	SAMN10390782	SRS4025829	2018-11-07	2018-11-07	VIB_AA7974AA	Assembled	64	223038	4199400	Vibrio cholerae;100.0%	114	24201	4
VIB_AA7979AA	Global dataset	627382	SRR8169166;ILLUMINA;Paired;;SRX4989805	Human		Human	Homo sapiens; feces	2018				Europe	United Kingdom							Vibrio cholerae	Public Health England		PRJNA438219	SRP142579	SAMN10390796	SRS4025824	2018-11-07	2018-11-07	VIB_AA7979AA	Assembled	59	192450	4044390	Vibrio cholerae;95.72%	142	31989	4
VIB_AA7981AA	Global dataset	618325	SRR8169168;ILLUMINA;Paired;;SRX4989803	Human		Human	Homo sapiens; feces	2018				Europe	United Kingdom							Vibrio cholerae	Public Health England		PRJNA438219	SRP142579	SAMN10390790	SRS4025821	2018-11-07	2018-11-07	VIB_AA7981AA	Assembled	99	157432	4205035	Vibrio cholerae;80.22%	202	16866	4
VIB_AA7983AA	Global dataset	617891	SRR8169170;ILLUMINA;Paired;;SRX4989801	Human		Human	Homo sapiens; feces	2018				Europe	United Kingdom							Vibrio cholerae	Public Health England		PRJNA438219	SRP142579	SAMN10390788	SRS4025820	2018-11-07	2018-11-07	VIB_AA7983AA	Assembled	67	76349	4381813	Vibrio cholerae;86.14%	255	30588	4
VIB_AA7992AA	Global dataset	122PRA-2T	traces-0ucmSZI;ILLUMINA;Paired;;NA									Asia	Macao	Macau		Macao				Vibrio cholerae	Charlotte Chan						2018-11-08	2019-05-13	VIB_AA7992AA	Assembled	180	295856	4001747	Vibrio cholerae;98.14%	118	17254	4
VIB_AA7996AA	Global dataset	VBO	SRR8186504;ILLUMINA;Paired;;SRX5006351	Laboratory		Laboratory	model bacteria					Asia	China							Vibrio cholerae	Yangzhou University		PRJNA505368	SRP168577	SAMN10417091	SRS4040555	2018-11-14	2018-11-14	VIB_AA7996AA	Assembled	126	1013461	4027654	Vibrio cholerae;93.87%	54	9878	4
VIB_AA7999AA	Global dataset	895-18	traces-0zMeQkd;ILLUMINA;Paired;;NA									Europe	Hungary							Vibrio cholerae	toth.akos@oki.antsz.hu						2018-11-16	2019-05-21	VIB_AA7999AA	Assembled	52	1033362	4076538	Vibrio cholerae;93.08%	96	18557	4
VIB_AA8053AA	Global dataset	FORC_073	GCF_003591575;Complete Genome;;;	Human		Human	Homo sapiens; clinical isolation	2017	1			Asia	South Korea			Seoul		37.5136	126.966	Vibrio cholerae	Food-borne Pathogen Omics Research Center, FORC		PRJNA224116		SAMN07684567		2018-12-04	2018-09-24	VIB_AA8053AA	Assembled	1	3031091	4026094		2	0	NaN
VIB_AA8054AA	Global dataset	V060002	GCF_003574155;Complete Genome;;;	Human		Human	Homo sapiens													Vibrio cholerae	Bacteriology I, National Institute of Infectious Diseases		PRJNA224116		SAMD00118470		2018-12-04	2018-05-22	VIB_AA8054AA	Assembled	1	4057041	4057041		1	0	NaN
VIB_AA8082AA	Global dataset	Sa5Y	SRR7081818;PACBIO_SMRT;Single;;SRX4011579,GCF_003063885;Complete Genome;;;	Environment		Water/River	Water sample	2004				North America	United States	California				36.7974	-121.788	Vibrio cholerae	EPFL		PRJNA224116		SAMN08813238	SRS3233155	2018-12-04	2018-04-23	VIB_AA8082AA	Assembled	1	2955400	4050878		2	2	NaN
VIB_AA8102AA	Global dataset	BK1071	GCF_900185995;Complete Genome;;;	Human		Human	Homo sapiens; Patient blood	2016				Europe	Germany							Vibrio cholerae	EBI		PRJNA224116		SAMEA104115281	ERS1779174	2018-12-04	2017-12-20	VIB_AA8102AA	Assembled	1	2976768	4194576		2	0	NaN
VIB_AA8109AA	Global dataset	FORC_055	GCF_002313025;Complete Genome;;;	Food		Fish	cuttlefish	2014	7									35.16	126.85	Vibrio cholerae	Food-borne Pathogen Omics Research Center		PRJNA224116		SAMN05567318		2018-12-04	2017-09-19	VIB_AA8109AA	Assembled	1	3028272	4095733		2	0	NaN
VIB_AA8437AA	Global dataset	FORC_076	GCA_004117115;Complete Genome;;;,GCF_004117115;Complete Genome;;;	Human		Human	Homo sapiens					Asia	South Korea					36.8659	127.553	Vibrio cholerae	Food-borne Pathogen Omics Research Center, FORC		PRJNA431150		SAMN08384473		2019-02-01	2019-01-29	VIB_AA8437AA	Assembled	1	2963247	4021495		2	0	NaN
VIB_AA8455AA	Global dataset	OSF090148	SRR8535181;ILLUMINA;Paired;500;SRX5337670	Environment		Plant	environmental-factory/production facility; utensil	2018				North America	United States	Washington						Vibrio cholerae	FDA Center for Food Safety and Applied Nutrition		PRJNA243331	SRP042343	SAMN10711965	SRS4330894	2019-02-06	2019-02-05	VIB_AA8455AA	Assembled	71	427239	4007201	Vibrio cholerae;100.0%	93	13154	4
VIB_AA8469AA	Global dataset	OSF090144	SRR8535147;ILLUMINA;Paired;500;SRX5337636	Environment		Plant	environmental-factory/production facility; utensil	2018				North America	United States	Washington						Vibrio cholerae	FDA Center for Food Safety and Applied Nutrition		PRJNA243331	SRP042343	SAMN10711961	SRS4330858	2019-02-06	2019-02-05	VIB_AA8469AA	Assembled	84	328673	4170706	Vibrio cholerae;92.82%	170	22715	4
VIB_AA8475AA	Global dataset	OSF090159	SRR8535129;ILLUMINA;Paired;500;SRX5337618	Aquatic Animal		Fish	fish; frozen tilapia	2018				North America	United States	Washington						Vibrio cholerae	FDA Center for Food Safety and Applied Nutrition		PRJNA243331	SRP042343	SAMN10711936	SRS4330842	2019-02-06	2019-02-05	VIB_AA8475AA	Assembled	135	349126	3883382	Vibrio cholerae;98.69%	83	7661	4
VIB_AA8825AA	Global dataset	NAGP3	SRR6027640;ILLUMINA;Paired;;SRX3178172	Human		Human	clinical	1985				Asia	Thailand							Vibrio cholerae	Nagasaki University Institute of Tropical Medicine		PRJNA395627	SRP117306	SAMN07632715	SRS2507671	2019-02-11	2018-12-04	VIB_AA8825AA	Assembled	93	315312	3934747	Vibrio cholerae;96.09%	75	26965	4
VIB_AA8859AA	Global dataset	P9	SRR6027674;ILLUMINA;Paired;;SRX3178138	Human		Human	clinical	1961				Asia	Philippines							Vibrio cholerae	Nagasaki University Institute of Tropical Medicine		PRJNA395627	SRP117306	SAMN07632731	SRS2507637	2019-02-11	2018-12-04	VIB_AA8859AA	Assembled	94	736823	4106601	Vibrio cholerae;97.25%	67	10627	4
VIB_AA8999AA	Global dataset	R16.5170	SRR8668516;ILLUMINA;Paired;;SRX5464557	Human		Human	Homo sapiens; Age: 36; female	2002				Asia	Taiwan	Kaohsiung						Vibrio cholerae	Centers for Disease Control, Taiwan		PRJNA488971	SRP159766	SAMN11053867	SRS4438443	2019-03-05	2019-03-05	VIB_AA8999AA	Assembled	30	228924	4416463	Vibrio cholerae;93.44%	140	26494	4
VIB_AA9087AA	Global dataset	CTMA_1479	ERR3269068;ILLUMINA;Paired;1000;ERX3295942	Human		Human	Homo sapiens; Rectal swab	2015				Africa	Democratic Republic of the Congo	North Kivu	Goma	Goma				Vibrio cholerae	Institut de recherche experimentale et clinique - IREC		PRJEB32089	ERP114722	SAMEA5559736	ERS3361771	2019-05-06	2019-05-05	VIB_AA9087AA	Assembled	165	163746	3818941	Vibrio cholerae;96.67%	97	27663	4
VIB_AA9190AA	Global dataset	737253	SRR9157595;ILLUMINA;Paired;;SRX5930709	Human		Human	Homo sapiens; feces	2019				Europe	United Kingdom							Vibrio cholerae	Public Health England		PRJNA438219	SRP142579	SAMN11890739	SRS4844034	2019-05-30	2019-05-30	VIB_AA9190AA	Assembled	77	247665	3902467	Vibrio cholerae;94.44%	69	21919	4
VIB_AA9194AA	Global dataset	678022	SRR9157599;ILLUMINA;Paired;;SRX5930705	Human		Human	Homo sapiens; feces	2019				Europe	United Kingdom							Vibrio cholerae	Public Health England		PRJNA438219	SRP142579	SAMN11890728	SRS4844030	2019-05-30	2019-05-30	VIB_AA9194AA	Assembled	111	58248	3895939	Vibrio cholerae;96.12%	178	50718	4
VIB_AA9198AA	Global dataset	720087	SRR9157603;ILLUMINA;Paired;;SRX5930701	Human		Human	Homo sapiens; feces	2019				Europe	United Kingdom							Vibrio cholerae	Public Health England		PRJNA438219	SRP142579	SAMN11890732	SRS4844026	2019-05-30	2019-05-30	VIB_AA9198AA	Assembled	84	606423	3966678	Vibrio cholerae;98.34%	103	17184	4
VIB_AA9202AA	Global dataset	643139	SRR9157607;ILLUMINA;Paired;;SRX5930697	Human		Human	Homo sapiens; feces	2018				Europe	United Kingdom							Vibrio cholerae	Public Health England		PRJNA438219	SRP142579	SAMN11890715	SRS4844022	2019-05-30	2019-05-30	VIB_AA9202AA	Assembled	66	249856	4271475	Vibrio cholerae;95.03%	109	105185	4
VIB_AA9203AA	Global dataset	639837	SRR9157608;ILLUMINA;Paired;;SRX5930696	Human		Human	Homo sapiens; feces	2018				Europe	United Kingdom							Vibrio cholerae	Public Health England		PRJNA438219	SRP142579	SAMN11890714	SRS4844021	2019-05-30	2019-05-30	VIB_AA9203AA	Assembled	115	220754	4027619	Vibrio cholerae;92.29%	133	26058	4
VIB_AA9213AA	Global dataset	657114	SRR9157618;ILLUMINA;Paired;;SRX5930686	Human		Human	Homo sapiens; feces	2018				Europe	United Kingdom							Vibrio cholerae	Public Health England		PRJNA438219	SRP142579	SAMN11890724	SRS4844011	2019-05-30	2019-05-30	VIB_AA9213AA	Assembled	90	107920	4056899	Vibrio cholerae;68.66%	212	30660	4
VIB_AA9216AA	Global dataset	648579	SRR9157621;ILLUMINA;Paired;;SRX5930683	Human		Human	Homo sapiens; feces	2018				Europe	United Kingdom							Vibrio cholerae	Public Health England		PRJNA438219	SRP142579	SAMN11890717	SRS4844008	2019-05-30	2019-05-30	VIB_AA9216AA	Assembled	127	287016	3906908	Vibrio cholerae;98.96%	88	15087	4
VIB_AA9226AA	Global dataset	735022	SRR9157631;ILLUMINA;Paired;;SRX5930673	Human		Human	Homo sapiens; feces	2019				Europe	United Kingdom							Vibrio cholerae	Public Health England		PRJNA438219	SRP142579	SAMN11890737	SRS4843998	2019-05-30	2019-05-30	VIB_AA9226AA	Assembled	101	282679	4174798	Vibrio cholerae;93.49%	128	95170	4
VIB_AA9255AA	Global dataset	1472SIS2017-2T	traces-0OgLxya;ILLUMINA;Paired;;NA	Aquatic Animal		Fish		2017				Asia	Macao	Macau		Macao				Vibrio cholerae	Charlotte Chan						2019-07-29	2019-07-29	VIB_AA9255AA	Assembled	180	171582	3977846	Vibrio cholerae;95.39%	97	22380	4.1
VIB_AA9285AA	Global dataset	1558SIS2017-2T	traces-0WQxkxc;ILLUMINA;Paired;;NA	Aquatic Animal		Water/River		2017				Asia	Macao	Macau		Macau				Vibrio cholerae	Charlotte Chan						2019-08-19	2019-08-19	VIB_AA9285AA	Assembled	126	323194	3988859	Vibrio cholerae;91.17%	125	16325	4.1
VIB_AA9290AA	Global dataset	RFB16	SRR10099401;PACBIO_SMRT;Paired;;SRX6831375,GCF_008369605;Complete Genome;;;	Environment		Water/River	North Park Lake			27		North America	United States	Pennsylvania	Allegheny County	Pittsburgh		40.5979	-79.9979	Vibrio cholerae	University of Pittsburgh		PRJNA560225	SRP221377	SAMN12572458	SRS5373283	2019-09-11	2019-09-11	VIB_AA9290AA	Assembled	1	2948589	4138412		3	0	NaN
VIB_AA9327AA	Global dataset	NPHL190390	traces-0KGgNno;ILLUMINA;Paired;;NA									North America	United States	Nebraska		OMAHA	68198			Vibrio cholerae	babdalhamid@unmc.edu						2019-10-30	2019-10-30	VIB_AA9327AA	Assembled	255	524335	3939790	Vibrio cholerae;100.0%	62	12780	4.1
VIB_AA9328AA	Global dataset	NPHL190567	traces-0yXBizt;ILLUMINA;Paired;;NA									North America	United States	Nebraska	Douglas	OMAHA	68198			Vibrio cholerae	babdalhamid@unmc.edu						2019-10-30	2019-10-30	VIB_AA9328AA	Assembled	96	289645	4265022	Vibrio cholerae;100.0%	67	7475	4.1
VIB_AA9424AA	Global dataset	828214	SRR10441552;ILLUMINA;Paired;;SRX7136328	Human		Human	Homo sapiens; feces	2019				Europe	United Kingdom							Vibrio cholerae	Public Health England		PRJNA438219	SRP142579	SAMN13282706	SRS5645181	2019-11-16	2019-11-15	VIB_AA9424AA	Assembled	80	255015	3931266	Vibrio cholerae;91.4%	79	69643	4.1
VIB_AA9436AA	Global dataset	812229	SRR10441564;ILLUMINA;Paired;;SRX7136316	Human		Human	Homo sapiens; feces	2019				Europe	United Kingdom							Vibrio cholerae	Public Health England		PRJNA438219	SRP142579	SAMN13282695	SRS5645169	2019-11-16	2019-11-15	VIB_AA9436AA	Assembled	125	157000	3917343	Vibrio cholerae;100.0%	59	9864	4.1
VIB_AA9439AA	Global dataset	810141	SRR10441567;ILLUMINA;Paired;;SRX7136313	Human		Human	Homo sapiens; feces	2019				Europe	United Kingdom							Vibrio cholerae	Public Health England		PRJNA438219	SRP142579	SAMN13282693	SRS5645166	2019-11-16	2019-11-15	VIB_AA9439AA	Assembled	38	221720	4021365	Vibrio cholerae;100.0%	99	29236	4.1
VIB_AA9455AA	Global dataset	789922	SRR10441583;ILLUMINA;Paired;;SRX7136297	Human		Human	Homo sapiens; feces	2019				Europe	United Kingdom							Vibrio cholerae	Public Health England		PRJNA438219	SRP142579	SAMN13282678	SRS5645150	2019-11-16	2019-11-15	VIB_AA9455AA	Assembled	175	190455	3993914	Vibrio cholerae;97.92%	67	16934	4.1
VIB_AA9477AA	Global dataset	PNUSAV000299	SRR9641275;ILLUMINA;Paired;;SRX6403173	Aquatic Animal		Fish	fish	2018	7	27		North America	United States							Vibrio cholerae	Centers for Disease Control and Prevention Enteric Diseases Laboratory Branch		PRJNA266293	SRP056599	SAMN12211969	SRS5061234	2019-11-18	2019-07-03	VIB_AA9477AA	Assembled	191	127155	4030776	Vibrio cholerae;95.09%	86	13706	4.1
VIB_AA9523AA	Global dataset	PNUSAV000327	SRR7696576;ILLUMINA;Paired;;SRX4554907	Environment		Water/River	water	2018	7	19		North America	United States							Vibrio cholerae	Centers for Disease Control and Prevention Enteric Diseases Laboratory Branch		PRJNA266293	SRP056599	SAMN09838518	SRS3671916	2019-11-18	2018-08-15	VIB_AA9523AA	Assembled	240	424785	4120016	Vibrio cholerae;92.5%	63	23291	4.1
VIB_AA9527AA	Global dataset	PNUSAV000326	SRR7696552;ILLUMINA;Paired;;SRX4554883	Environment		Water/River	water	2018	7	19		North America	United States							Vibrio cholerae	Centers for Disease Control and Prevention Enteric Diseases Laboratory Branch		PRJNA266293	SRP056599	SAMN09838522	SRS3671891	2019-11-18	2018-08-15	VIB_AA9527AA	Assembled	158	778084	4060578	Vibrio cholerae;97.06%	74	9065	4.1
VIB_AA9528AA	Global dataset	PNUSAV000325	SRR7696551;ILLUMINA;Paired;;SRX4554882	Environment		Water/River	water	2018	7	19		North America	United States							Vibrio cholerae	Centers for Disease Control and Prevention Enteric Diseases Laboratory Branch		PRJNA266293	SRP056599	SAMN09838526	SRS3671890	2019-11-18	2018-08-15	VIB_AA9528AA	Assembled	279	643565	4319671	Vibrio cholerae;94.44%	64	18097	4.1
VIB_AA9537AA	Global dataset	PNUSAV000250	SRR7610451;ILLUMINA;Paired;;SRX4475283	Livestock		Ovine/Goat (Caprinae)	lung	2018	7	16		North America	United States	Wyoming						Vibrio cholerae	Centers for Disease Control and Prevention Enteric Diseases Laboratory Branch		PRJNA266293	SRP056599	SAMN09785693	SRS3640369	2019-11-18	2018-08-08	VIB_AA9537AA	Assembled	107	770766	3987380	Vibrio cholerae;100.0%	52	6445	4.1
VIB_AA9916AA	Global dataset	19MO11TI08-V	SRR11068347;ILLUMINA;Paired;;SRX7708604	Aquatic Animal		Fish	Tilapia	2019	11	18		North America	United States	Missouri						Vibrio cholerae	PulseNet Next Generation Subtyping Methods Unit		PRJNA590891	SRP234474	SAMN14084833	SRS6132206	2020-02-12	2020-02-11	VIB_AA9916AA	Assembled	145	215881	4096304	Vibrio cholerae;88.34%	148	11053	4.1
VIB_AA9924AA	Global dataset	19MO11TI06-V	SRR11067250;ILLUMINA;Paired;;SRX7707608	Aquatic Animal		Fish	Tilapia	2019	11	18		North America	United States	Missouri						Vibrio cholerae	PulseNet Next Generation Subtyping Methods Unit		PRJNA590891	SRP234474	SAMN14083328	SRS6131292	2020-02-12	2020-02-11	VIB_AA9924AA	Assembled	176	1048284	4313172	Vibrio cholerae;92.69%	76	31826	4.1
VIB_BA0012AA	Global dataset	4772STDY6940920	GCA_902810025;Scaffold;;;,ERR3772167;ILLUMINA;Paired;432;ERX3773916									South America	Argentina							Vibrio cholerae	European Bioinformatics Institute	Collection year is ambiguous - 1800/2014	PRJEB35844	ERP118963	SAMEA4673118	ERS2493727	2020-03-03	2020-02-25	VIB_BA0012AA	Assembled	1	741477	4004330		35	250	NaN
VIB_BA0015AA	Global dataset	4772STDY6941189	ERR3771813;ILLUMINA;Paired;445;ERX3773562,GCA_902810005;Scaffold;;;									South America	Argentina							Vibrio cholerae	European Bioinformatics Institute	Collection year is ambiguous - 1800/2014	PRJEB35844	ERP118963	SAMEA4673371	ERS2493980	2020-03-03	2020-02-25	VIB_BA0015AA	Assembled	1	170787	4016927		65	336	NaN
VIB_BA0016AA	Global dataset	RIMD 2214334	DRR213571;PACBIO_SMRT;Single;;DRX203912,DRR213551;ILLUMINA;Paired;600;DRX203892					1976				Asia	India	Maharashtra		Mumbai				Vibrio cholerae	KYOTO_GM		PRJDB8600	DRP005885	SAMD00180666	DRS125494	2020-03-05	2020-03-04	VIB_BA0016AA	Assembled	172	146508	3946078	Vibrio cholerae;96.16%	134	14022	4.1
VIB_BA0018AA	Global dataset	RIMD 2214301	DRR213569;PACBIO_SMRT;Single;;DRX203910,DRR213517;ILLUMINA;Paired;600;DRX203858					1976				Asia	India	Maharashtra		Mumbai				Vibrio cholerae	KYOTO_GM		PRJDB8600	DRP005885	SAMD00180632	DRS125460	2020-03-05	2020-03-04	VIB_BA0018AA	Assembled	153	541177	3952760	Vibrio cholerae;91.84%	94	9462	4.1
VIB_BA0035AA	Global dataset	RIMD 2214335	DRR213552;ILLUMINA;Paired;600;DRX203893					1976				Asia	India	Maharashtra		Mumbai				Vibrio cholerae	KYOTO_GM		PRJDB8600	DRP005885	SAMD00180667	DRS125495	2020-03-05	2020-03-04	VIB_BA0035AA	Assembled	186	171157	3993806	Vibrio cholerae;93.44%	93	12902	4.1
VIB_BA0037AA	Global dataset	RIMD 2214332	DRR213549;ILLUMINA;Paired;600;DRX203890					1976				Asia	India	Maharashtra		Mumbai				Vibrio cholerae	KYOTO_GM		PRJDB8600	DRP005885	SAMD00180664	DRS125492	2020-03-05	2020-03-04	VIB_BA0037AA	Assembled	286	280725	4062167	Vibrio cholerae;93.74%	112	18561	4.1
VIB_BA0038AA	Global dataset	RIMD 2214331	DRR213548;ILLUMINA;Paired;600;DRX203889					1976				Asia	India	Maharashtra		Mumbai				Vibrio cholerae	KYOTO_GM		PRJDB8600	DRP005885	SAMD00180663	DRS125491	2020-03-05	2020-03-04	VIB_BA0038AA	Assembled	186	192347	4205565	Vibrio cholerae;89.61%	138	11959	4.1
VIB_BA0041AA	Global dataset	RIMD 2214328	DRR213545;ILLUMINA;Paired;600;DRX203886					1978				Asia	Japan	Tokyo		Tokyo				Vibrio cholerae	KYOTO_GM		PRJDB8600	DRP005885	SAMD00180660	DRS125488	2020-03-05	2020-03-04	VIB_BA0041AA	Assembled	208	902373	4212884	Vibrio cholerae;92.85%	49	8411	4.1
VIB_BA0042AA	Global dataset	RIMD 2214247	DRR213544;ILLUMINA;Paired;600;DRX203885					1968				Asia	Philippines	National Capital Region	Capital District	Santa Cruz				Vibrio cholerae	KYOTO_GM		PRJDB8600	DRP005885	SAMD00180659	DRS125487	2020-03-05	2020-03-04	VIB_BA0042AA	Assembled	198	183956	3963408	Vibrio cholerae;100.0%	75	7731	4.1
VIB_BA0044AA	Global dataset	RIMD 2214326	DRR213542;ILLUMINA;Paired;600;DRX203883					1980				North America	United States	California		Los Angeles				Vibrio cholerae	KYOTO_GM		PRJDB8600	DRP005885	SAMD00180657	DRS125485	2020-03-05	2020-03-04	VIB_BA0044AA	Assembled	236	171813	4007241	Vibrio cholerae;100.0%	56	18392	4.1
VIB_BA0047AA	Global dataset	RIMD 2214323	DRR213539;ILLUMINA;Paired;600;DRX203880					1983				Asia	Jordan	Amman		Amman				Vibrio cholerae	KYOTO_GM		PRJDB8600	DRP005885	SAMD00180654	DRS125482	2020-03-05	2020-03-04	VIB_BA0047AA	Assembled	440	633131	3937072	Vibrio cholerae;91.18%	58	11934	4.1
VIB_BA0048AA	Global dataset	RIMD 2214322	DRR213538;ILLUMINA;Paired;600;DRX203879					1983				Asia	India	Maharashtra		Mumbai				Vibrio cholerae	KYOTO_GM		PRJDB8600	DRP005885	SAMD00180653	DRS125481	2020-03-05	2020-03-04	VIB_BA0048AA	Assembled	299	148992	4054912	Vibrio cholerae;93.97%	127	31653	4.1
VIB_BA0049AA	Global dataset	RIMD 2214321	DRR213537;ILLUMINA;Paired;600;DRX203878					1978				North America	United States	California		Los Angeles				Vibrio cholerae	KYOTO_GM		PRJDB8600	DRP005885	SAMD00180652	DRS125480	2020-03-05	2020-03-04	VIB_BA0049AA	Assembled	233	508191	4158857	Vibrio cholerae;95.0%	70	8675	4.1
VIB_BA0060AA	Global dataset	RIMD 2214308	DRR213525;ILLUMINA;Paired;600;DRX203866					1977				Asia	India	Maharashtra		Mumbai				Vibrio cholerae	KYOTO_GM		PRJDB8600	DRP005885	SAMD00180640	DRS125468	2020-03-05	2020-03-04	VIB_BA0060AA	Assembled	299	118586	3996466	Vibrio cholerae;97.6%	116	10503	4.1
VIB_BA0061AA	Global dataset	RIMD 2214245	DRR213524;ILLUMINA;Paired;600;DRX203865					1962				Asia	India	Maharashtra		Mumbai				Vibrio cholerae	KYOTO_GM		PRJDB8600	DRP005885	SAMD00180639	DRS125467	2020-03-05	2020-03-04	VIB_BA0061AA	Assembled	224	139898	3935953	Vibrio cholerae;94.28%	98	19898	4.1
VIB_BA0064AA	Global dataset	RIMD 2214305	DRR213521;ILLUMINA;Paired;600;DRX203862					1979				Asia	India	Maharashtra		Mumbai				Vibrio cholerae	KYOTO_GM		PRJDB8600	DRP005885	SAMD00180636	DRS125464	2020-03-05	2020-03-04	VIB_BA0064AA	Assembled	254	237721	3973069	Vibrio cholerae;96.0%	91	11068	4.1
VIB_BA0065AA	Global dataset	RIMD 2214304	DRR213520;ILLUMINA;Paired;600;DRX203861					1975				Asia	India	Maharashtra		Mumbai				Vibrio cholerae	KYOTO_GM		PRJDB8600	DRP005885	SAMD00180635	DRS125463	2020-03-05	2020-03-04	VIB_BA0065AA	Assembled	240	613388	3917922	Vibrio cholerae;100.0%	55	8962	4.1
VIB_BA0067AA	Global dataset	RIMD 2214302	DRR213518;ILLUMINA;Paired;600;DRX203859					1975				Asia	India	Maharashtra		Mumbai				Vibrio cholerae	KYOTO_GM		PRJDB8600	DRP005885	SAMD00180633	DRS125461	2020-03-05	2020-03-04	VIB_BA0067AA	Assembled	185	195261	3846746	Vibrio cholerae;97.92%	70	14136	4.1
VIB_BA0070AA	Global dataset	RIMD 2214298	DRR213514;ILLUMINA;Paired;600;DRX203855					1975				Asia	India	Maharashtra		Mumbai				Vibrio cholerae	KYOTO_GM		PRJDB8600	DRP005885	SAMD00180629	DRS125457	2020-03-05	2020-03-04	VIB_BA0070AA	Assembled	245	346244	4006759	Vibrio cholerae;94.74%	59	14881	4.1
VIB_BA0071AA	Global dataset	RIMD 2214244	DRR213513;ILLUMINA;Paired;600;DRX203854					1962				Asia	India	Maharashtra		Mumbai				Vibrio cholerae	KYOTO_GM		PRJDB8600	DRP005885	SAMD00180628	DRS125456	2020-03-05	2020-03-04	VIB_BA0071AA	Assembled	217	153790	3832361	Vibrio cholerae;100.0%	99	12711	4.1
VIB_BA0075AA	Global dataset	RIMD 2214445	DRR213465;ILLUMINA;Paired;600;DRX203806,DRR213509;PACBIO_SMRT;Single;;DRX203850					2001				Asia	Japan	Tokyo		Tokyo				Vibrio cholerae	KYOTO_GM		PRJDB8600	DRP005885	SAMD00180584	DRS125626	2020-03-05	2020-03-04	VIB_BA0075AA	Assembled	283	265262	3957149	Vibrio cholerae;100.0%	76	9884	4.1
VIB_BA0076AA	Global dataset	RIMD 2214297	DRR213508;ILLUMINA;Paired;600;DRX203849					1974				Asia	India	Maharashtra		Mumbai				Vibrio cholerae	KYOTO_GM		PRJDB8600	DRP005885	SAMD00180627	DRS125669	2020-03-05	2020-03-04	VIB_BA0076AA	Assembled	225	468415	3991436	Vibrio cholerae;96.16%	46	13135	4.1
VIB_BA0077AA	Global dataset	RIMD 2214296	DRR213507;ILLUMINA;Paired;600;DRX203848					1974				Asia	India	Maharashtra		Mumbai				Vibrio cholerae	KYOTO_GM		PRJDB8600	DRP005885	SAMD00180626	DRS125668	2020-03-05	2020-03-04	VIB_BA0077AA	Assembled	298	564854	3914093	Vibrio cholerae;97.06%	57	8167	4.1
VIB_BA0079AA	Global dataset	RIMD 2214294	DRR213505;ILLUMINA;Paired;600;DRX203846					1975				Asia	India	Maharashtra		Mumbai				Vibrio cholerae	KYOTO_GM		PRJDB8600	DRP005885	SAMD00180624	DRS125666	2020-03-05	2020-03-04	VIB_BA0079AA	Assembled	181	489488	4070516	Vibrio cholerae;100.0%	75	8593	4.1
VIB_BA0089AA	Global dataset	RIMD 2214282	DRR213492;ILLUMINA;Paired;600;DRX203833					1973				Asia	India	Maharashtra		Mumbai				Vibrio cholerae	KYOTO_GM		PRJDB8600	DRP005885	SAMD00180611	DRS125653	2020-03-05	2020-03-04	VIB_BA0089AA	Assembled	270	1023932	3927902	Vibrio cholerae;90.63%	64	6985	4.1
VIB_BA0095AA	Global dataset	RIMD 2214277	DRR213486;ILLUMINA;Paired;600;DRX203827					1968				Asia	India	Maharashtra		Mumbai				Vibrio cholerae	KYOTO_GM		PRJDB8600	DRP005885	SAMD00180605	DRS125647	2020-03-05	2020-03-04	VIB_BA0095AA	Assembled	191	297918	4009848	Vibrio cholerae;97.78%	78	9127	4.1
VIB_BA0096AA	Global dataset	RIMD 2214276	DRR213485;ILLUMINA;Paired;600;DRX203826					1968				Asia	India	Maharashtra		Mumbai				Vibrio cholerae	KYOTO_GM		PRJDB8600	DRP005885	SAMD00180604	DRS125646	2020-03-05	2020-03-04	VIB_BA0096AA	Assembled	160	251627	3885791	Vibrio cholerae;93.94%	56	8517	4.1
VIB_BA0098AA	Global dataset	RIMD 2214274	DRR213483;ILLUMINA;Paired;600;DRX203824					1969				Asia	Philippines	National Capital Region	Capital District	Santa Cruz				Vibrio cholerae	KYOTO_GM		PRJDB8600	DRP005885	SAMD00180602	DRS125644	2020-03-05	2020-03-04	VIB_BA0098AA	Assembled	219	156543	3945748	Vibrio cholerae;93.84%	83	13066	4.1
VIB_BA0100AA	Global dataset	RIMD 2214272	DRR213481;ILLUMINA;Paired;600;DRX203822					1968				Asia	India	Maharashtra		Mumbai				Vibrio cholerae	KYOTO_GM		PRJDB8600	DRP005885	SAMD00180600	DRS125642	2020-03-05	2020-03-04	VIB_BA0100AA	Assembled	303	256681	4075200	Vibrio cholerae;97.96%	89	39558	4.1
VIB_BA0104AA	Global dataset	RIMD 2214267	DRR213477;ILLUMINA;Paired;600;DRX203818					1968				Asia	India	Maharashtra		Mumbai				Vibrio cholerae	KYOTO_GM		PRJDB8600	DRP005885	SAMD00180596	DRS125638	2020-03-05	2020-03-04	VIB_BA0104AA	Assembled	266	192855	3892891	Vibrio cholerae;98.15%	74	11026	4.1
VIB_BA0105AA	Global dataset	RIMD 2214266	DRR213476;ILLUMINA;Paired;600;DRX203817					1962				Asia	Philippines	National Capital Region	Capital District	Santa Cruz				Vibrio cholerae	KYOTO_GM		PRJDB8600	DRP005885	SAMD00180595	DRS125637	2020-03-05	2020-03-04	VIB_BA0105AA	Assembled	253	263716	3896609	Vibrio cholerae;97.78%	74	7179	4.1
VIB_BA0108AA	Global dataset	RIMD 2214263	DRR213473;ILLUMINA;Paired;600;DRX203814					1962				Asia	India	Maharashtra		Mumbai				Vibrio cholerae	KYOTO_GM		PRJDB8600	DRP005885	SAMD00180592	DRS125634	2020-03-05	2020-03-04	VIB_BA0108AA	Assembled	310	696371	3982561	Vibrio cholerae;92.45%	104	8892	4.1
VIB_BA0109AA	Global dataset	RIMD 2214262	DRR213472;ILLUMINA;Paired;600;DRX203813					1962				Asia	Philippines	National Capital Region	Capital District	Santa Cruz				Vibrio cholerae	KYOTO_GM		PRJDB8600	DRP005885	SAMD00180591	DRS125633	2020-03-05	2020-03-04	VIB_BA0109AA	Assembled	324	331601	4058279	Vibrio cholerae;93.63%	67	11106	4.1
VIB_BA0112AA	Global dataset	RIMD 2214259	DRR213469;ILLUMINA;Paired;600;DRX203810					1968				Asia	India	Maharashtra		Mumbai				Vibrio cholerae	KYOTO_GM		PRJDB8600	DRP005885	SAMD00180588	DRS125630	2020-03-05	2020-03-04	VIB_BA0112AA	Assembled	321	200654	4022398	Vibrio cholerae;97.87%	72	36605	4.1
VIB_BA0113AA	Global dataset	RIMD 2214448	DRR213468;ILLUMINA;Paired;600;DRX203809					2002				Asia	Bangladesh	Dhaka	Dhaka	DCC (Kotwali)				Vibrio cholerae	KYOTO_GM		PRJDB8600	DRP005885	SAMD00180587	DRS125629	2020-03-05	2020-03-04	VIB_BA0113AA	Assembled	315	166727	4169654	Vibrio cholerae;91.93%	135	49979	4.1
VIB_BA0114AA	Global dataset	RIMD 2214447	DRR213467;ILLUMINA;Paired;600;DRX203808					2001				Asia	Bangladesh	Dhaka	Dhaka	DCC (Kotwali)				Vibrio cholerae	KYOTO_GM		PRJDB8600	DRP005885	SAMD00180586	DRS125628	2020-03-05	2020-03-04	VIB_BA0114AA	Assembled	266	293512	3963481	Vibrio cholerae;97.22%	62	10900	4.1
VIB_BA0116AA	Global dataset	RIMD 2214444	DRR213464;ILLUMINA;Paired;600;DRX203805					2000				Asia	India	Maharashtra		Mumbai				Vibrio cholerae	KYOTO_GM		PRJDB8600	DRP005885	SAMD00180583	DRS125625	2020-03-05	2020-03-04	VIB_BA0116AA	Assembled	285	222314	3921370	Vibrio cholerae;100.0%	93	10030	4.1
VIB_BA0117AA	Global dataset	RIMD 2214443	DRR213463;ILLUMINA;Paired;600;DRX203804					1999				Asia	India	Maharashtra		Mumbai				Vibrio cholerae	KYOTO_GM		PRJDB8600	DRP005885	SAMD00180582	DRS125624	2020-03-05	2020-03-04	VIB_BA0117AA	Assembled	246	186397	4228958	Vibrio cholerae;89.65%	89	23494	4.1
VIB_BA0121AA	Global dataset	RIMD 2214400	DRR213459;PACBIO_SMRT;Single;;DRX203800,DRR213419;ILLUMINA;Paired;500;DRX203760					1993				South America	Argentina	Buenos Aires F.D.		Buenos Aires				Vibrio cholerae	KYOTO_GM		PRJDB8600	DRP005885	SAMD00180541	DRS125418	2020-03-05	2020-03-04	VIB_BA0121AA	Assembled	333	367204	3957217	Vibrio cholerae;86.78%	113	13019	4.1
VIB_BA0123AA	Global dataset	RIMD 2214255	DRR213426;ILLUMINA;Paired;600;DRX203767,DRR213457;PACBIO_SMRT;Single;;DRX203798					1968				Asia	India	Maharashtra		Mumbai				Vibrio cholerae	KYOTO_GM		PRJDB8600	DRP005885	SAMD00180548	DRS125425	2020-03-05	2020-03-04	VIB_BA0123AA	Assembled	201	278455	3979243	Vibrio cholerae;100.0%	52	7412	4.1
VIB_BA0124AA	Global dataset	RIMD 2214437	DRR213456;ILLUMINA;Paired;600;DRX203797					1997				South America	Peru	Lima		Lima				Vibrio cholerae	KYOTO_GM		PRJDB8600	DRP005885	SAMD00180578	DRS125455	2020-03-05	2020-03-04	VIB_BA0124AA	Assembled	225	209046	4018158	Vibrio cholerae;92.07%	108	13503	4.1
VIB_BA0127AA	Global dataset	RIMD 2214434	DRR213453;ILLUMINA;Paired;600;DRX203794					1998				Asia	India	Maharashtra		Mumbai				Vibrio cholerae	KYOTO_GM		PRJDB8600	DRP005885	SAMD00180575	DRS125452	2020-03-05	2020-03-04	VIB_BA0127AA	Assembled	259	191031	3937100	Vibrio cholerae;90.0%	124	37113	4.1
VIB_BA0129AA	Global dataset	RIMD 2214431	DRR213451;ILLUMINA;Paired;600;DRX203792					1996				Asia	Thailand	Bangkok		Bangkok				Vibrio cholerae	KYOTO_GM		PRJDB8600	DRP005885	SAMD00180573	DRS125450	2020-03-05	2020-03-04	VIB_BA0129AA	Assembled	236	120470	3971616	Vibrio cholerae;81.94%	204	27083	4.1
VIB_BA0131AA	Global dataset	RIMD 2214429	DRR213449;ILLUMINA;Paired;600;DRX203790					1996				Asia	Japan	Tokyo		Tokyo				Vibrio cholerae	KYOTO_GM		PRJDB8600	DRP005885	SAMD00180571	DRS125448	2020-03-05	2020-03-04	VIB_BA0131AA	Assembled	507	364742	3938176	Vibrio cholerae;92.87%	79	10537	4.1
VIB_BA0133AA	Global dataset	RIMD 2214257	DRR213447;ILLUMINA;Paired;600;DRX203788					1968				Asia	India	Maharashtra		Mumbai				Vibrio cholerae	KYOTO_GM		PRJDB8600	DRP005885	SAMD00180569	DRS125446	2020-03-05	2020-03-04	VIB_BA0133AA	Assembled	244	971277	4112275	Vibrio cholerae;97.5%	74	9338	4.1
VIB_BA0135AA	Global dataset	RIMD 2214425	DRR213445;ILLUMINA;Paired;600;DRX203786					1995				Europe	Germany	Berlin		Berlin, Stadt				Vibrio cholerae	KYOTO_GM		PRJDB8600	DRP005885	SAMD00180567	DRS125444	2020-03-05	2020-03-04	VIB_BA0135AA	Assembled	259	169991	4112225	Vibrio cholerae;91.35%	127	22967	4.1
VIB_BA0144AA	Global dataset	RIMD 2214417	DRR213436;ILLUMINA;Paired;600;DRX203777					1994				Europe	Denmark	Capital Region		Copenhagen				Vibrio cholerae	KYOTO_GM		PRJDB8600	DRP005885	SAMD00180558	DRS125435	2020-03-05	2020-03-04	VIB_BA0144AA	Assembled	298	235218	3976099	Vibrio cholerae;100.0%	73	22513	4.1
VIB_BA0146AA	Global dataset	RIMD 2214415	DRR213434;ILLUMINA;Paired;600;DRX203775					1994				Asia	South Korea	Seoul		Seoul				Vibrio cholerae	KYOTO_GM		PRJDB8600	DRP005885	SAMD00180556	DRS125433	2020-03-05	2020-03-04	VIB_BA0146AA	Assembled	258	239637	4058514	Vibrio cholerae;100.0%	95	30860	4.1
VIB_BA0148AA	Global dataset	RIMD 2214413	DRR213432;ILLUMINA;Paired;600;DRX203773					1994				South America	Brazil	Sao Paulo		Sao Paulo				Vibrio cholerae	KYOTO_GM		PRJDB8600	DRP005885	SAMD00180554	DRS125431	2020-03-05	2020-03-04	VIB_BA0148AA	Assembled	260	144803	3883979	Vibrio cholerae;96.16%	76	38524	4.1
VIB_BA0149AA	Global dataset	RIMD 2214412	DRR213431;ILLUMINA;Paired;600;DRX203772					1994				Asia	Bangladesh	Dhaka	Dhaka	DCC (Kotwali)				Vibrio cholerae	KYOTO_GM		PRJDB8600	DRP005885	SAMD00180553	DRS125430	2020-03-05	2020-03-04	VIB_BA0149AA	Assembled	304	191479	4008424	Vibrio cholerae;91.66%	82	31309	4.1
VIB_BA0151AA	Global dataset	RIMD 2214410	DRR213429;ILLUMINA;Paired;600;DRX203770					1992				Asia	Japan	Tokyo		Tokyo				Vibrio cholerae	KYOTO_GM		PRJDB8600	DRP005885	SAMD00180551	DRS125428	2020-03-05	2020-03-04	VIB_BA0151AA	Assembled	262	617147	3902184	Vibrio cholerae;100.0%	84	9701	4.1
VIB_BA0159AA	Global dataset	RIMD 2214401	DRR213420;ILLUMINA;Paired;600;DRX203761					1993				Europe	Germany	Berlin		Berlin, Stadt				Vibrio cholerae	KYOTO_GM		PRJDB8600	DRP005885	SAMD00180542	DRS125419	2020-03-05	2020-03-04	VIB_BA0159AA	Assembled	324	457356	4106848	Vibrio cholerae;86.79%	92	8049	4.1
VIB_BA0161AA	Global dataset	RIMD 2214398	DRR213417;ILLUMINA;Paired;600;DRX203758					1993				Asia	Indonesia	Jakarta		Jakarta				Vibrio cholerae	KYOTO_GM		PRJDB8600	DRP005885	SAMD00180539	DRS125416	2020-03-05	2020-03-04	VIB_BA0161AA	Assembled	217	372973	4299103	Vibrio cholerae;71.96%	112	19356	4.1
VIB_BA0162AA	Global dataset	RIMD 2214254	DRR213416;ILLUMINA;Paired;600;DRX203757					1971				Asia	India	Maharashtra		Mumbai				Vibrio cholerae	KYOTO_GM		PRJDB8600	DRP005885	SAMD00180538	DRS125415	2020-03-05	2020-03-04	VIB_BA0162AA	Assembled	251	198224	4028683	Vibrio cholerae;93.75%	64	31981	4.1
VIB_BA0163AA	Global dataset	RIMD 2214397	DRR213415;ILLUMINA;Paired;600;DRX203756					1993				Asia	Indonesia	Jakarta		Jakarta				Vibrio cholerae	KYOTO_GM		PRJDB8600	DRP005885	SAMD00180537	DRS125414	2020-03-05	2020-03-04	VIB_BA0163AA	Assembled	263	349745	4066977	Vibrio cholerae;96.07%	80	24276	4.1
VIB_BA0164AA	Global dataset	RIMD 2214396	DRR213414;ILLUMINA;Paired;600;DRX203755					1993				Asia	Indonesia	Jakarta		Jakarta				Vibrio cholerae	KYOTO_GM		PRJDB8600	DRP005885	SAMD00180536	DRS125413	2020-03-05	2020-03-04	VIB_BA0164AA	Assembled	326	166686	3995525	Vibrio cholerae;88.73%	113	21784	4.1
VIB_BA0173AA	Global dataset	RIMD 2214340	DRR213404;PACBIO_SMRT;Single;;DRX203745,DRR213359;ILLUMINA;Paired;600;DRX203700					1988				Asia	China	Beijing		Beijing				Vibrio cholerae	KYOTO_GM		PRJDB8600	DRP005885	SAMD00180482	DRS125576	2020-03-05	2020-03-04	VIB_BA0173AA	Assembled	229	238003	3952081	Vibrio cholerae;97.96%	83	11811	4.1
VIB_BA0175AA	Global dataset	RIMD 2214386	DRR213402;ILLUMINA;Paired;600;DRX203743					1993				Asia	Indonesia	Jakarta		Jakarta				Vibrio cholerae	KYOTO_GM		PRJDB8600	DRP005885	SAMD00180525	DRS125619	2020-03-05	2020-03-04	VIB_BA0175AA	Assembled	245	204841	3932613	Vibrio cholerae;94.2%	127	35111	4.1
VIB_BA0176AA	Global dataset	RIMD 2214385	DRR213401;ILLUMINA;Paired;600;DRX203742					1993				Asia	India	Maharashtra		Mumbai				Vibrio cholerae	KYOTO_GM		PRJDB8600	DRP005885	SAMD00180524	DRS125618	2020-03-05	2020-03-04	VIB_BA0176AA	Assembled	279	303624	4005129	Vibrio cholerae;91.49%	92	9240	4.1
VIB_BA0183AA	Global dataset	RIMD 2214252	DRR213394;ILLUMINA;Paired;600;DRX203735					1964				Asia	India	Maharashtra		Mumbai				Vibrio cholerae	KYOTO_GM		PRJDB8600	DRP005885	SAMD00180517	DRS125611	2020-03-05	2020-03-04	VIB_BA0183AA	Assembled	223	663319	3982601	Vibrio cholerae;100.0%	48	7600	4.1
VIB_BA0187AA	Global dataset	RIMD 2214372	DRR213390;ILLUMINA;Paired;600;DRX203731					1991				Asia	India	Maharashtra		Mumbai				Vibrio cholerae	KYOTO_GM		PRJDB8600	DRP005885	SAMD00180513	DRS125607	2020-03-05	2020-03-04	VIB_BA0187AA	Assembled	278	157773	3919750	Vibrio cholerae;96.0%	130	20263	4.1
VIB_BA0192AA	Global dataset	RIMD 2214251	DRR213385;ILLUMINA;Paired;600;DRX203726					1962				Asia	Philippines	National Capital Region	Capital District	Santa Cruz				Vibrio cholerae	KYOTO_GM		PRJDB8600	DRP005885	SAMD00180508	DRS125602	2020-03-05	2020-03-04	VIB_BA0192AA	Assembled	216	291554	3919299	Vibrio cholerae;100.0%	59	62560	4.1
VIB_BA0194AA	Global dataset	RIMD 2214366	DRR213383;ILLUMINA;Paired;600;DRX203724					1987				Asia	Japan	Tokyo		Tokyo				Vibrio cholerae	KYOTO_GM		PRJDB8600	DRP005885	SAMD00180506	DRS125600	2020-03-05	2020-03-04	VIB_BA0194AA	Assembled	335	199209	4097562	Vibrio cholerae;97.62%	66	164716	4.1
VIB_BA0199AA	Global dataset	RIMD 2214361	DRR213378;ILLUMINA;Paired;600;DRX203719					1981				Asia	India	Maharashtra		Mumbai				Vibrio cholerae	KYOTO_GM		PRJDB8600	DRP005885	SAMD00180501	DRS125595	2020-03-05	2020-03-04	VIB_BA0199AA	Assembled	311	185939	3946577	Vibrio cholerae;94.53%	101	13349	4.1
VIB_BA0201AA	Global dataset	RIMD 2214359	DRR213376;ILLUMINA;Paired;600;DRX203717					1980				North America	United States	California		Los Angeles				Vibrio cholerae	KYOTO_GM		PRJDB8600	DRP005885	SAMD00180499	DRS125593	2020-03-05	2020-03-04	VIB_BA0201AA	Assembled	281	574070	3954095	Vibrio cholerae;96.3%	44	33296	4.1
VIB_BA0202AA	Global dataset	RIMD 2214358	DRR213375;ILLUMINA;Paired;600;DRX203716					1991				Asia	Japan	Tokyo		Tokyo				Vibrio cholerae	KYOTO_GM		PRJDB8600	DRP005885	SAMD00180498	DRS125592	2020-03-05	2020-03-04	VIB_BA0202AA	Assembled	360	329410	3975235	Vibrio cholerae;85.72%	43	7391	4.1
VIB_BA0214AA	Global dataset	RIMD 2214344	DRR213363;ILLUMINA;Paired;600;DRX203704					1988				Asia	China	Beijing		Beijing				Vibrio cholerae	KYOTO_GM		PRJDB8600	DRP005885	SAMD00180486	DRS125580	2020-03-05	2020-03-04	VIB_BA0214AA	Assembled	264	302651	4097352	Vibrio cholerae;92.86%	66	7020	4.1
VIB_BA0217AA	Global dataset	RIMD 2214341	DRR213360;ILLUMINA;Paired;600;DRX203701					1988				Asia	China	Beijing		Beijing				Vibrio cholerae	KYOTO_GM		PRJDB8600	DRP005885	SAMD00180483	DRS125577	2020-03-05	2020-03-04	VIB_BA0217AA	Assembled	293	576882	4079692	Vibrio cholerae;95.12%	63	11992	4.1
VIB_BA0219AA	Global dataset	RIMD 2214248	DRR213357;ILLUMINA;Paired;600;DRX203698					1968				Asia	India	Maharashtra		Mumbai				Vibrio cholerae	KYOTO_GM		PRJDB8600	DRP005885	SAMD00180480	DRS125574	2020-03-05	2020-03-04	VIB_BA0219AA	Assembled	173	239627	4132769	Vibrio cholerae;96.22%	93	11649	4.1
VIB_BA0451AA	Global dataset	1966-08-01	GCF_009763105;Complete Genome;;;	Human		Human	stool	2008	8			North America	United States	New Jersey						Vibrio cholerae	CDC		PRJNA224116		SAMN12648313		2020-05-07	2019-12-18	VIB_BA0451AA	Assembled	1	3108402	4124246		2	0	NaN
VIB_BA0453AA	Global dataset	2015V-1118	GCF_009763065;Complete Genome;;;	Human		Human	stool	2015	8			North America	United States	Texas						Vibrio cholerae	CDC		PRJNA224116		SAMN12648311		2020-05-07	2019-12-18	VIB_BA0453AA	Assembled	1	2927934	4030666		2	0	NaN
VIB_BA0456AA	Global dataset	2015V-1126	GCF_009762915;Complete Genome;;;	Human		Human	wound	2015	8			North America	United States	Virginia						Vibrio cholerae	CDC		PRJNA224116		SAMN12648320		2020-05-07	2019-12-18	VIB_BA0456AA	Assembled	1	2883085	4020471		2	0	NaN
VIB_BA0576AA	Global dataset	1376_01	GCF_009899585;Contig;;;	Environment		Water/River	Sewer	2018				South America	Brazil	Sao Paulo	Regiao Metropolitana de Sorocaba	Tiete		-23.1	-47.71	Vibrio cholerae	Instituto Adolfo Lutz		PRJNA224116		SAMN13049609		2020-05-07	2020-01-16	VIB_BA0576AA	Assembled	1	238014	3971833		114	0	NaN
VIB_BA0719AA	Global dataset	00-13_S31	GCF_009747245;Contig;;;	Human		Human	Homo sapiens; patient	2000				Asia	China	Zhejiang						Vibrio cholerae	Beijing Institute of Microbiology and Epidemiology		PRJNA224116		SAMN10105190		2020-05-07	2019-12-13	VIB_BA0719AA	Assembled	1	181408	3963795		125	0	NaN
VIB_BA0765AA	Global dataset	Santiago	GCF_009653605;Contig;;;	Human		Human	Homo sapiens; feces	2018	8			South America	Chile	Santiago Metropolitan Region	Provincia de Santiago	Santiago		-33.43	-70.642	Vibrio cholerae	Universidad de Chile		PRJNA224116		SAMN11318966		2020-05-07	2019-11-12	VIB_BA0765AA	Assembled	1	172779	4071762		166	0	NaN
VIB_BA0855AA	Global dataset	M1526	GCA_008370875;Contig;;;	Environment		Water/River	river water	2012					Russia	Republic of Kalmykia	gorodskoi okrug Elista	Elista		46.19	44.16	Vibrio cholerae			PRJNA563275		SAMN12671270		2020-05-08	2019-09-12	VIB_BA0855AA	Assembled	1	164809	4824729		177	0	NaN
VIB_BA0856AA	Global dataset	C197	GCF_008370595;Contig;;;	Environment		Water/River	river water	1974				Europe	Russia	Stavropol Krai	Stavropol			45.02	41.58	Vibrio cholerae			PRJNA224116		SAMN12671385		2020-05-08	2019-09-11	VIB_BA0856AA	Assembled	1	94642	3909606		142	0	NaN
VIB_BA0872AA	Global dataset	V918-19	GCF_008369465;Contig;;;	Wild Animal		Avian	Wild bird	2019				Europe	Germany							Vibrio cholerae	German Federal Institute for Risk Assessment		PRJNA224116		SAMN12670121		2020-05-08	2019-09-10	VIB_BA0872AA	Assembled	1	688697	4076756		69	0	NaN
VIB_BA0878AA	Global dataset	M1467	GCF_008269455;Contig;;;	Human		Human	Homo sapiens; water	2010					Russia	Republic of Kalmykia	gorodskoi okrug Elista	Elista		46.19	44.16	Vibrio cholerae			PRJNA224116		SAMN12640176		2020-05-08	2019-09-03	VIB_BA0878AA	Assembled	1	284955	3931197		91	0	NaN
VIB_BA0883AA	Global dataset	3017	GCF_008269325;Contig;;;	Human		Human	Homo sapiens; water	2018					Russia	Republic of Kalmykia	gorodskoi okrug Elista	Elista		46.19	44.16	Vibrio cholerae			PRJNA224116		SAMN12640760		2020-05-08	2019-09-03	VIB_BA0883AA	Assembled	1	268718	3943844		105	0	NaN
VIB_BA0913AA	Global dataset	N2752	GCF_008084645;Scaffold;;;																	Vibrio cholerae	nankai university		PRJNA224116		SAMN12057824		2020-05-08	2019-08-24	VIB_BA0913AA	Assembled	1	384808	4063362		31	4331	NaN
VIB_BA0922AA	Global dataset	N2762	GCF_008084455;Scaffold;;;																	Vibrio cholerae	nankai university		PRJNA224116		SAMN12057832		2020-05-08	2019-08-24	VIB_BA0922AA	Assembled	1	160951	4112056		69	4835	NaN
VIB_BA0924AA	Global dataset	N2766	GCF_008084425;Scaffold;;;																	Vibrio cholerae	nankai university		PRJNA224116		SAMN12057835		2020-05-08	2019-08-24	VIB_BA0924AA	Assembled	1	673220	3864501		38	3130	NaN
VIB_BA0926AA	Global dataset	N2767	GCF_008084375;Scaffold;;;																	Vibrio cholerae	nankai university		PRJNA224116		SAMN12057836		2020-05-08	2019-08-24	VIB_BA0926AA	Assembled	1	247875	4079302		46	7475	NaN
VIB_BA0927AA	Global dataset	N2770	GCF_008084325;Scaffold;;;																	Vibrio cholerae	nankai university		PRJNA224116		SAMN12057839		2020-05-08	2019-08-24	VIB_BA0927AA	Assembled	1	263190	4123231		79	5268	NaN
VIB_BA0932AA	Global dataset	N2768	GCF_008084075;Scaffold;;;																	Vibrio cholerae	nankai university		PRJNA224116		SAMN12057837		2020-05-08	2019-08-24	VIB_BA0932AA	Assembled	1	660544	3983730		44	5736	NaN
VIB_BA0937AA	Global dataset	N2780	GCF_008083975;Scaffold;;;																	Vibrio cholerae	nankai university		PRJNA224116		SAMN12057847		2020-05-08	2019-08-24	VIB_BA0937AA	Assembled	1	237401	4043810		57	5523	NaN
VIB_BA0942AA	Global dataset	N2786	GCF_008083865;Scaffold;;;																	Vibrio cholerae	nankai university		PRJNA224116		SAMN12057853		2020-05-08	2019-08-24	VIB_BA0942AA	Assembled	1	626588	4101034		31	2415	NaN
VIB_BA0947AA	Global dataset	N2791	GCF_008083755;Scaffold;;;																	Vibrio cholerae	nankai university		PRJNA224116		SAMN12057858		2020-05-08	2019-08-24	VIB_BA0947AA	Assembled	1	233616	3992976		59	3606	NaN
VIB_BA0950AA	Global dataset	N2793	GCF_008083715;Scaffold;;;																	Vibrio cholerae	nankai university		PRJNA224116		SAMN12057860		2020-05-08	2019-08-24	VIB_BA0950AA	Assembled	1	277015	5054780		120	0	NaN
VIB_BA0951AA	Global dataset	N2794	GCF_008083685;Scaffold;;;																	Vibrio cholerae	nankai university		PRJNA224116		SAMN12057861		2020-05-08	2019-08-24	VIB_BA0951AA	Assembled	1	372122	3982497		47	7610	NaN
VIB_BA0954AA	Global dataset	N2798	GCF_008083635;Scaffold;;;																	Vibrio cholerae	nankai university		PRJNA224116		SAMN12057864		2020-05-08	2019-08-24	VIB_BA0954AA	Assembled	1	374479	4184973		46	6691	NaN
VIB_BA0965AA	Global dataset	N2814	GCF_008083415;Scaffold;;;																	Vibrio cholerae	nankai university		PRJNA224116		SAMN12057873		2020-05-08	2019-08-24	VIB_BA0965AA	Assembled	1	655572	4309508		38	7637	NaN
VIB_BA0966AA	Global dataset	N2817	GCF_008083365;Scaffold;;;																	Vibrio cholerae	nankai university		PRJNA224116		SAMN12057876		2020-05-08	2019-08-24	VIB_BA0966AA	Assembled	1	442481	3966797		55	5068	NaN
VIB_BA0969AA	Global dataset	N2822	GCF_008083325;Scaffold;;;																	Vibrio cholerae	nankai university		PRJNA224116		SAMN12057878		2020-05-08	2019-08-24	VIB_BA0969AA	Assembled	1	277015	5054780		120	0	NaN
VIB_BA0971AA	Global dataset	N2705	GCF_008083255;Scaffold;;;																	Vibrio cholerae	nankai university		PRJNA224116		SAMN12057884		2020-05-08	2019-08-24	VIB_BA0971AA	Assembled	1	264811	3994485		82	4834	NaN
VIB_BA1078AA	Global dataset	A110509W1	GCF_006803155;Contig;;;	Environment		Water/River	water	2011				Europe	Austria	Burgenland	Bezirk Eisenstadt-Umgebung			47.94	16.84	Vibrio cholerae	Austrian Agency for Health and Food Safety, Vienna, Austria		PRJNA224116		SAMN12168573		2020-05-08	2019-07-09	VIB_BA1078AA	Assembled	1	121729	3897068		145	0	NaN
VIB_BA1081AA	Global dataset	A110704W4	GCF_006803105;Contig;;;	Environment		Water/River	water	2011				Europe	Austria	Burgenland	Bezirk Eisenstadt-Umgebung			47.94	16.84	Vibrio cholerae	Austrian Agency for Health and Food Safety, Vienna, Austria		PRJNA224116		SAMN12168577		2020-05-08	2019-07-09	VIB_BA1081AA	Assembled	1	170027	4034758		132	0	NaN
VIB_BA1084AA	Global dataset	A110829Z6	GCF_006803035;Contig;;;	Aquatic Animal		Shellfish	zooplankton	2011				Europe	Austria	Burgenland	Bezirk Eisenstadt-Umgebung			47.94	16.84	Vibrio cholerae	Austrian Agency for Health and Food Safety, Vienna, Austria		PRJNA224116		SAMN12168578		2020-05-08	2019-07-09	VIB_BA1084AA	Assembled	1	71311	3870465		201	0	NaN
VIB_BA1085AA	Global dataset	A110912Z3	GCF_006803025;Contig;;;	Aquatic Animal		Shellfish	zooplankton	2011				Europe	Austria	Burgenland	Bezirk Eisenstadt-Umgebung			47.94	16.84	Vibrio cholerae	Austrian Agency for Health and Food Safety, Vienna, Austria		PRJNA224116		SAMN12168580		2020-05-08	2019-07-09	VIB_BA1085AA	Assembled	1	111899	4016726		195	0	NaN
VIB_BA1091AA	Global dataset	A12JL4W72	GCF_006802685;Contig;;;	Environment		Water/River	water	2012				Europe	Austria	Burgenland	Bezirk Eisenstadt-Umgebung			47.94	16.84	Vibrio cholerae	Austrian Agency for Health and Food Safety, Vienna, Austria		PRJNA224116		SAMN12168607		2020-05-08	2019-07-09	VIB_BA1091AA	Assembled	1	23854	4227214		592	0	NaN
VIB_BA1093AA	Global dataset	A121001W1	GCF_006802815;Contig;;;	Environment		Water/River	water	2012				Europe	Austria	Burgenland	Bezirk Eisenstadt-Umgebung			47.94	16.84	Vibrio cholerae	Austrian Agency for Health and Food Safety, Vienna, Austria		PRJNA224116		SAMN12168599		2020-05-08	2019-07-09	VIB_BA1093AA	Assembled	1	101331	4056563		146	0	NaN
VIB_BA1094AA	Global dataset	A120716Z3	GCF_006802865;Contig;;;	Aquatic Animal		Shellfish	zooplankton	2012				Europe	Austria	Burgenland	Bezirk Eisenstadt-Umgebung			47.94	16.84	Vibrio cholerae	Austrian Agency for Health and Food Safety, Vienna, Austria		PRJNA224116		SAMN12168588		2020-05-08	2019-07-09	VIB_BA1094AA	Assembled	1	257433	4023016		131	0	NaN
VIB_BA1095AA	Global dataset	A12JL4W4	GCF_006802795;Contig;;;	Environment		Water/River	water	2012				Europe	Austria	Burgenland	Bezirk Eisenstadt-Umgebung			47.94	16.84	Vibrio cholerae	Austrian Agency for Health and Food Safety, Vienna, Austria		PRJNA224116		SAMN12168602		2020-05-08	2019-07-09	VIB_BA1095AA	Assembled	1	86950	4149260		222	0	NaN
VIB_BA1098AA	Global dataset	A12JL4W81	GCF_006802705;Contig;;;	Environment		Water/River	water	2012				Europe	Austria	Burgenland	Bezirk Eisenstadt-Umgebung			47.94	16.84	Vibrio cholerae	Austrian Agency for Health and Food Safety, Vienna, Austria		PRJNA224116		SAMN12168608		2020-05-08	2019-07-09	VIB_BA1098AA	Assembled	1	263240	4122373		166	0	NaN
VIB_BA1100AA	Global dataset	A12JL4W21	GCF_006802715;Contig;;;	Environment		Water/River	water	2012				Europe	Austria	Burgenland	Bezirk Eisenstadt-Umgebung			47.94	16.84	Vibrio cholerae	Austrian Agency for Health and Food Safety, Vienna, Austria		PRJNA224116		SAMN12168604		2020-05-08	2019-07-09	VIB_BA1100AA	Assembled	1	153521	4029106		169	0	NaN
VIB_BA1102AA	Global dataset	A12JL5W14	GCF_006802605;Contig;;;	Environment		Water/River	water	2012				Europe	Austria	Burgenland	Bezirk Eisenstadt-Umgebung			47.94	16.84	Vibrio cholerae	Austrian Agency for Health and Food Safety, Vienna, Austria		PRJNA224116		SAMN12168610		2020-05-08	2019-07-09	VIB_BA1102AA	Assembled	1	140265	4053964		229	0	NaN
VIB_BA1107AA	Global dataset	A12JL5W86	GCF_006802555;Contig;;;	Environment		Water/River	water	2012				Europe	Austria	Burgenland	Bezirk Eisenstadt-Umgebung			47.94	16.84	Vibrio cholerae	Austrian Agency for Health and Food Safety, Vienna, Austria		PRJNA224116		SAMN12168615		2020-05-08	2019-07-09	VIB_BA1107AA	Assembled	1	163326	4075989		123	0	NaN
VIB_BA1110AA	Global dataset	A12JL36W17	GCF_006802495;Contig;;;	Environment		Water/River	water	2012				Europe	Austria	Burgenland	Bezirk Eisenstadt-Umgebung			47.94	16.84	Vibrio cholerae	Austrian Agency for Health and Food Safety, Vienna, Austria		PRJNA224116		SAMN12168619		2020-05-08	2019-07-09	VIB_BA1110AA	Assembled	1	141417	4123724		198	0	NaN
VIB_BA1112AA	Global dataset	A12JL36W30	GCF_006802445;Contig;;;	Environment		Water/River	water	2012				Europe	Austria	Burgenland	Bezirk Eisenstadt-Umgebung			47.94	16.84	Vibrio cholerae	Austrian Agency for Health and Food Safety, Vienna, Austria		PRJNA224116		SAMN12168623		2020-05-08	2019-07-09	VIB_BA1112AA	Assembled	1	83036	4093160		195	0	NaN
VIB_BA1115AA	Global dataset	A12JL36W49	GCF_006802375;Contig;;;	Environment		Water/River	water	2012				Europe	Austria	Burgenland	Bezirk Eisenstadt-Umgebung			47.94	16.84	Vibrio cholerae	Austrian Agency for Health and Food Safety, Vienna, Austria		PRJNA224116		SAMN12168622		2020-05-08	2019-07-09	VIB_BA1115AA	Assembled	1	45557	4040208		291	0	NaN
VIB_BA1116AA	Global dataset	A12JL36W74	GCF_006802355;Contig;;;	Environment		Water/River	water	2012				Europe	Austria	Burgenland	Bezirk Eisenstadt-Umgebung			47.94	16.84	Vibrio cholerae	Austrian Agency for Health and Food Safety, Vienna, Austria		PRJNA224116		SAMN12168981		2020-05-08	2019-07-09	VIB_BA1116AA	Assembled	1	63012	4049800		251	0	NaN
VIB_BA1117AA	Global dataset	A12JL36W67	GCF_006802365;Contig;;;	Environment		Water/River	water	2012				Europe	Austria	Burgenland	Bezirk Eisenstadt-Umgebung			47.94	16.84	Vibrio cholerae	Austrian Agency for Health and Food Safety, Vienna, Austria		PRJNA224116		SAMN12168980		2020-05-08	2019-07-09	VIB_BA1117AA	Assembled	1	95626	4120151		180	0	NaN
VIB_BA1118AA	Global dataset	A12JL36W91	GCF_006802295;Contig;;;	Environment		Water/River	water	2012				Europe	Austria	Burgenland	Bezirk Eisenstadt-Umgebung			47.94	16.84	Vibrio cholerae	Austrian Agency for Health and Food Safety, Vienna, Austria		PRJNA224116		SAMN12168986		2020-05-08	2019-07-09	VIB_BA1118AA	Assembled	1	84696	4040080		188	0	NaN
VIB_BA1123AA	Global dataset	P2-CHT15-00	GCF_006802245;Contig;;;	Human		Human	Homo sapiens	2000				Europe	Austria	Burgenland	Bezirk Eisenstadt-Umgebung			47.94	16.84	Vibrio cholerae	Austrian Agency for Health and Food Safety, Vienna, Austria		PRJNA224116		SAMN12169086		2020-05-08	2019-07-09	VIB_BA1123AA	Assembled	1	557654	3961270		80	0	NaN
VIB_BA1125AA	Global dataset	P19-CHT78-07	GCF_006802165;Contig;;;	Human		Human	Homo sapiens	2007				Europe	Austria	Burgenland	Bezirk Eisenstadt-Umgebung			47.94	16.84	Vibrio cholerae	Austrian Agency for Health and Food Safety, Vienna, Austria		PRJNA224116		SAMN12169092		2020-05-08	2019-07-09	VIB_BA1125AA	Assembled	1	214872	4085181		134	0	NaN
VIB_BA1128AA	Global dataset	P12-CHT68-05	GCF_006802145;Contig;;;	Human		Human	Homo sapiens	2005				Europe	Austria	Burgenland	Bezirk Eisenstadt-Umgebung			47.94	16.84	Vibrio cholerae	Austrian Agency for Health and Food Safety, Vienna, Austria		PRJNA224116		SAMN12169090		2020-05-08	2019-07-09	VIB_BA1128AA	Assembled	1	152015	4014417		225	0	NaN
VIB_BA1129AA	Global dataset	920008-15	GCF_006802075;Contig;;;	Human		Human	Homo sapiens	2015				Europe	Austria	Burgenland	Bezirk Eisenstadt-Umgebung			47.94	16.84	Vibrio cholerae	Austrian Agency for Health and Food Safety, Vienna, Austria		PRJNA224116		SAMN12169095		2020-05-08	2019-07-09	VIB_BA1129AA	Assembled	1	248270	4090526		169	0	NaN
VIB_BA1569AA	Global dataset	VcCHNf4	GCF_005636075;Contig;;;	Environment		Water/River	seawater	2018	6			Asia	China	Shanghai						Vibrio cholerae	Shanghai ocean university		PRJNA224116		SAMN09945387		2020-05-08	2019-05-22	VIB_BA1569AA	Assembled	1	107349	3961443		154	55	NaN
VIB_BA1571AA	Global dataset	VcCHNf8	GCF_005636045;Scaffold;;;	Environment		Water/River	seawater	2018	6			Asia	China	Shanghai						Vibrio cholerae	Shanghai ocean university		PRJNA224116		SAMN09945391		2020-05-08	2019-05-22	VIB_BA1571AA	Assembled	1	270819	4040292		103	277	NaN
VIB_BA1572AA	Global dataset	VcCHNf2	GCF_005636015;Scaffold;;;	Environment		Water/River	seawater	2018	6			Asia	China	Shanghai						Vibrio cholerae	Shanghai ocean university		PRJNA224116		SAMN09945380		2020-05-08	2019-05-22	VIB_BA1572AA	Assembled	1	125747	3982175		149	6813	NaN
VIB_BA1634AA	Global dataset	20000	GCF_004328575;Complete Genome;;;	Environment		Water/River	water	2016										47.2108	39.7015	Vibrio cholerae	Research Institute for Plague Control		PRJNA224116		SAMN11029208		2020-05-08	2019-03-06	VIB_BA1634AA	Assembled	1	2942340	4052696		2	0	NaN
VIB_BA1709AA	Global dataset	2012EL-1097	GCF_003716365;Scaffold;;;	Environment		Water/River	Pivert River													Vibrio cholerae	University of Alberta		PRJNA224116		SAMN10360553		2020-05-08	2018-11-06	VIB_BA1709AA	Assembled	1	204192	4018140		76	1559	NaN
VIB_BA1712AA	Global dataset	3523-03	GCF_003716465;Contig;;;	Human		Human	Homo sapiens													Vibrio cholerae	University of Alberta		PRJNA224116		SAMN10360550		2020-05-08	2018-11-06	VIB_BA1712AA	Assembled	1	2924072	4117952		2	0	NaN
VIB_BA1713AA	Global dataset	O75TS	GCF_003716425;Contig;;;																	Vibrio cholerae	University of Alberta		PRJNA224116		SAMN10360552		2020-05-08	2018-11-06	VIB_BA1713AA	Assembled	1	2946180	4109474		2	0	NaN
VIB_BA1714AA	Global dataset	2011EL-1271	GCF_003716435;Contig;;;																	Vibrio cholerae	University of Alberta		PRJNA224116		SAMN10360546		2020-05-08	2018-11-06	VIB_BA1714AA	Assembled	1	3073750	4081455		2	0	NaN
VIB_BA1716AA	Global dataset	K2802	GCF_003716375;Contig;;;																	Vibrio cholerae	University of Alberta		PRJNA224116		SAMN10360551		2020-05-08	2018-11-06	VIB_BA1716AA	Assembled	1	2847035	3923963		2	0	NaN
VIB_BA1723AA	Global dataset	195V0316	GCF_003594515;Contig;;;	Environment		Water/River	water	2016				Asia	Bangladesh					23.685	90.3563	Vibrio cholerae	icddrb		PRJNA224116		SAMN07367889		2020-05-08	2018-09-24	VIB_BA1723AA	Assembled	1	115356	3969948		101	0	NaN
VIB_BA1736AA	Global dataset	173V1015	GCF_003585385;Contig;;;	Environment		Water/River	water	2015				Asia	Bangladesh					23.685	90.3563	Vibrio cholerae	icddrb		PRJNA224116		SAMN07367925		2020-05-08	2018-09-20	VIB_BA1736AA	Assembled	1	107767	4184350		104	0	NaN
VIB_BA1752AA	Global dataset	VN-2825	GCF_003449115;Contig;;;	Environment		Water/River	Costal water	2014				Europe	Germany							Vibrio cholerae	Federal Insitute for Risk Assessment		PRJNA224116		SAMN05437225		2020-05-08	2018-09-04	VIB_BA1752AA	Assembled	1	74692	4163231		220	0	NaN
VIB_BA1763AA	Global dataset	OYP3D09	GCF_003349745;Contig;;;	Environment		Animal-related	Coast; Oyster Pond	2009	8			North America	United States	Massachusetts	Barnstable County	Falmouth		41.5953	-70.6377	Vibrio cholerae	University of Alberta		PRJNA224116		SAMN08984057		2020-05-08	2018-07-31	VIB_BA1763AA	Assembled	1	247387	3975045		61	9	NaN
VIB_BA1773AA	Global dataset	OYP1E12	GCF_003349495;Contig;;;	Environment		Animal-related	Coast; Oyster Pond	2009	8			North America	United States	Massachusetts	Barnstable County	Falmouth		41.5953	-70.6377	Vibrio cholerae	University of Alberta		PRJNA224116		SAMN08984050		2020-05-08	2018-07-31	VIB_BA1773AA	Assembled	1	247555	3952738		56	7	NaN
VIB_BA1776AA	Global dataset	OYP2A12	GCF_003349445;Contig;;;	Environment		Animal-related	Coast; Oyster Pond	2009	8			North America	United States	Massachusetts	Barnstable County	Falmouth		41.5953	-70.6377	Vibrio cholerae	University of Alberta		PRJNA224116		SAMN08984052		2020-05-08	2018-07-31	VIB_BA1776AA	Assembled	1	174738	4068364		68	5	NaN
VIB_BA1812AA	Global dataset	BD06	GCF_003348715;Contig;;;	Environment		Water/River	water	2013					Bangladesh	Barishal Division	Kalapara Subdistrict					Vibrio cholerae	University of Alberta		PRJNA224116		SAMN08982481		2020-05-08	2018-07-31	VIB_BA1812AA	Assembled	1	277015	5054780		120	0	NaN
VIB_BA1813AA	Global dataset	BD07	GCF_003348675;Contig;;;	Environment		Water/River	water	2013				Asia	Bangladesh	Barishal Division	Kalapara Subdistrict					Vibrio cholerae	University of Alberta		PRJNA224116		SAMN08982482		2020-05-08	2018-07-31	VIB_BA1813AA	Assembled	1	223518	3977629		63	20	NaN
VIB_BA1821AA	Global dataset	BD11	GCF_003348415;Contig;;;	Environment		Water/River	water	2013												Vibrio cholerae	University of Alberta		PRJNA224116		SAMN08982485		2020-05-08	2018-07-31	VIB_BA1821AA	Assembled	1	14752	4344412		576	99	NaN
VIB_BA1836AA	Global dataset	BD26	GCF_003348235;Contig;;;	Environment		Water/River	water	2013					Bangladesh	Barishal Division	Mathbaria Subdistrict	Mathbaria				Vibrio cholerae	University of Alberta		PRJNA224116		SAMN08982499		2020-05-08	2018-07-31	VIB_BA1836AA	Assembled	1	121521	3873959		91	11	NaN
VIB_BA1844AA	Global dataset	BD32	GCF_003348065;Contig;;;	Environment		Water/River	water	2013					Bangladesh	Barishal Division	Kalapara Subdistrict					Vibrio cholerae	University of Alberta		PRJNA224116		SAMN08982505		2020-05-08	2018-07-31	VIB_BA1844AA	Assembled	1	195546	3872570		70	10	NaN
VIB_BA1845AA	Global dataset	BD31	GCF_003348095;Contig;;;	Environment		Water/River	water	2013					Bangladesh	Barishal Division	Kalapara Subdistrict					Vibrio cholerae	University of Alberta		PRJNA224116		SAMN08982504		2020-05-08	2018-07-31	VIB_BA1845AA	Assembled	1	181634	4023402		58	11	NaN
VIB_BA1847AA	Global dataset	BD37	GCF_003348035;Contig;;;	Environment		Water/River	water	2013					Bangladesh	Barishal Division	Kalapara Subdistrict					Vibrio cholerae	University of Alberta		PRJNA224116		SAMN08982509		2020-05-08	2018-07-31	VIB_BA1847AA	Assembled	1	287970	4026163		72	52	NaN
VIB_BA1850AA	Global dataset	BD43	GCF_003347995;Contig;;;	Environment		Water/River	water	2013					Bangladesh	Barishal Division	Mathbaria Subdistrict	Mathbaria				Vibrio cholerae	University of Alberta		PRJNA224116		SAMN08982513		2020-05-08	2018-07-31	VIB_BA1850AA	Assembled	1	247510	3949513		71	6	NaN
VIB_BA1853AA	Global dataset	BD47	GCF_003347905;Contig;;;	Environment		Water/River	water	2013					Bangladesh	Barishal Division	Mathbaria Subdistrict	Mathbaria				Vibrio cholerae	University of Alberta		PRJNA224116		SAMN08982516		2020-05-08	2018-07-31	VIB_BA1853AA	Assembled	1	196136	3994829		71	23	NaN
VIB_BA1857AA	Global dataset	BD56	GCF_003347815;Contig;;;	Environment		Water/River	water	2013					Bangladesh	Barishal Division	Mathbaria Subdistrict	Mathbaria				Vibrio cholerae	University of Alberta		PRJNA224116		SAMN08982524		2020-05-08	2018-07-31	VIB_BA1857AA	Assembled	1	125443	4001358		103	33	NaN
VIB_BA1866AA	Global dataset	09_113	GCF_003312945;Contig;;;	Human		Human	Homo sapiens; Age: 48; male; blood	2018				South America	Brazil	Sao Paulo				-23.92	-46.36	Vibrio cholerae	Instituto Adolfo Lutz		PRJNA224116		SAMN09580376		2020-05-08	2018-07-11	VIB_BA1866AA	Assembled	1	151145	4001106		128	2	NaN
VIB_BA1885AA	Global dataset	9507	GCF_003096135;Scaffold;;;	Human		Human	Homo sapiens	1974				Europe	Russia	Rostov Oblast	Rostov-on-Don	Rostov-on-Don		47.2058	39.6974	Vibrio cholerae	Research Institute for Plague Control		PRJNA224116		SAMN08999468		2020-05-08	2018-05-07	VIB_BA1885AA	Assembled	1	204056	3997109		105	5602	NaN
VIB_BA1898AA	Global dataset	A3_296	GCF_003057775;Contig;;;	Human		Human	Homo sapiens; male; blood	2017				South America	Brazil	Sao Paulo	Regiao Metropolitana de Campinas	Campinas		-22.9064	-47.0616	Vibrio cholerae	Instituto Adolfo Lutz		PRJNA224116		SAMN08919088		2020-05-08	2018-04-18	VIB_BA1898AA	Assembled	1	169498	3774522		88	0	NaN
VIB_BA1905AA	Global dataset	3178	GCF_003057035;Contig;;;	Environment		Water/River	water	2017					Russia	Republic of Kalmykia	gorodskoi okrug Elista	Elista		46.3078	44.2558	Vibrio cholerae			PRJNA224116		SAMN08741635		2020-05-08	2018-04-18	VIB_BA1905AA	Assembled	1	207370	3998812		101	0	NaN
VIB_BA2030AA	Global dataset	11116	GCF_002890525;Contig;;;	Human		Human	Homo sapiens; wound	2006				Europe	Sweden							Vibrio cholerae	Karolinska Institutet		PRJNA224116		SAMN05578963		2020-05-08	2018-01-17	VIB_BA2030AA	Assembled	1	277015	5054780		120	0	NaN
VIB_BA2372AA	Global dataset	OYP1G01	GCF_002284495;Scaffold;;;	Environment		Animal-related	Coast; Oyster Pond	2009	8			North America	United States	Massachusetts				41.5414	-70.6389	Vibrio cholerae	University of Alberta		PRJNA224116		SAMN07350468		2020-05-08	2017-08-31	VIB_BA2372AA	Assembled	1	119133	3969671		121	124	NaN
VIB_BA2375AA	Global dataset	OYP2C05	GCF_002284475;Scaffold;;;	Environment		Animal-related	Coast; Oyster Pond	2009	8			North America	United States	Massachusetts				41.5414	-70.6389	Vibrio cholerae	University of Alberta		PRJNA224116		SAMN07350470		2020-05-08	2017-08-31	VIB_BA2375AA	Assembled	1	210940	3989036		50	42	NaN
VIB_BA2384AA	Global dataset	OYP6D06	GCF_002284205;Scaffold;;;	Environment		Animal-related	Coast; Oyster Pond	2009	8			North America	United States	Massachusetts				41.5414	-70.6389	Vibrio cholerae	University of Alberta		PRJNA224116		SAMN07350480		2020-05-08	2017-08-31	VIB_BA2384AA	Assembled	1	54485	4036442		161	149	NaN
VIB_BA2471AA	Global dataset	5	GCF_002196165;Contig;;;	Human		Human	Homo sapiens; feces	2016	9			Europe	Ukraine	Zaporizhia Oblast	Zaporizhia Municipality			47.5	35.1	Vibrio cholerae			PRJNA224116		SAMN06768128		2020-05-08	2017-06-15	VIB_BA2471AA	Assembled	1	188499	3960426		231	0	NaN
VIB_BA2681AA	Global dataset	DL4211	GCF_001953365;Scaffold;;;	Environment		Water/River	river	2008	11			North America	United States	Texas	Cameron			25.9562	-97.145	Vibrio cholerae	University of Alberta		PRJNA224116		SAMN05957704		2020-05-08	2017-01-17	VIB_BA2681AA	Assembled	1	44341	3985387		416	80	NaN
VIB_BA2797AA	Global dataset	L11	GCF_001718105;Scaffold;;;	Aquatic Animal		Shellfish	Mytilus edulis; Mussel	2006				Europe	Sweden	Skane County				55.6679	13.0568	Vibrio cholerae	Karolinska Institutet		PRJNA224116		SAMN05578961		2020-05-08	2016-09-02	VIB_BA2797AA	Assembled	1	413477	4000957		29	712	NaN
VIB_BA2798AA	Global dataset	L15	GCF_001718095;Contig;;;	Aquatic Animal		Shellfish	Mytilus edulis; Mussel	2006				Europe	Sweden	Skane County				55.6679	13.0568	Vibrio cholerae	Karolinska Institutet		PRJNA224116		SAMN05578962		2020-05-08	2016-09-02	VIB_BA2798AA	Assembled	1	277015	5054780		120	0	NaN
VIB_BA2931AA	Global dataset	Drakes2013	GCF_001543505;Contig;;;	Aquatic Animal		Shellfish	oysters	2013	10			North America	United States	California	Marin County			38.0119	-122.919	Vibrio cholerae	California Department of Public Health		PRJNA224116		SAMN02821160		2020-05-08	2016-02-01	VIB_BA2931AA	Assembled	1	168910	4042766		156	0	NaN
VIB_BA2992AA	Global dataset	877-163	GCF_001402745;Contig;;;	Environment		Water/River	water	2002				Asia	Bangladesh							Vibrio cholerae	University of Alberta		PRJNA224116		SAMN03580968		2020-05-08	2015-10-22	VIB_BA2992AA	Assembled	1	52293	3864837		278	0	NaN
VIB_BA3012AA	Global dataset	YB3G04	GCF_001402275;Scaffold;;;	Environment		Water/River	Coast; pond water	2009	8			North America	United States	Massachusetts	Barnstable County	Falmouth		41.5414	-70.6389	Vibrio cholerae	University of Alberta		PRJNA224116		SAMN03488012		2020-05-08	2015-10-22	VIB_BA3012AA	Assembled	1	319299	4031104		68	38	NaN
VIB_BA3016AA	Global dataset	YB1A01	GCF_001402185;Contig;;;	Environment		Plant	Coast	2009	8			North America	United States	Massachusetts	Barnstable County	Falmouth		41.5414	-70.6389	Vibrio cholerae	University of Alberta		PRJNA224116		SAMN03488004		2020-05-08	2015-10-22	VIB_BA3016AA	Assembled	1	524030	3876619		56	44	NaN
VIB_BA3048AA	Global dataset	PS15	GCF_000318075;Contig;;;	Environment		Soil/Dust	Sediment in Puget Sound, WA					North America	United States	Washington						Vibrio cholerae	NCBI		PRJNA224116		SAMN02470610		2020-05-08	2012-12-10	VIB_BA3048AA	Assembled	1	56162	3910387		131	0	NaN
VIB_BA3060AA	Global dataset	AM-19226	GCF_000153785;Scaffold;;;																	Vibrio cholerae	NCBI		PRJNA224116		SAMN02435859		2020-05-08	2015-07-23	VIB_BA3060AA	Assembled	1	1094818	4053126		33	15439	NaN
VIB_BA3115AA	Global dataset	623-39	GCF_000154005;Scaffold;;;																	Vibrio cholerae	NCBI		PRJNA224116		SAMN02435871		2020-05-08	2015-08-05	VIB_BA3115AA	Assembled	1	1016113	3997959		87	22841	NaN
VIB_BA3359AA	Global dataset	2012HC-25	GCF_000788775;Scaffold;;;	Human		Human	Homo sapiens; Stool, Clinical	2012	5											Vibrio cholerae	University of Florida		PRJNA224116		SAMN03104875		2020-05-08	2014-12-03	VIB_BA3359AA	Assembled	1	141726	3965905		142	2916	NaN
VIB_BA3363AA	Global dataset	2012Env-32	GCF_000788675;Scaffold;;;	Environment		Water/River	Water, Environmental	2012	4											Vibrio cholerae	University of Florida		PRJNA224116		SAMN03104883		2020-05-08	2014-12-03	VIB_BA3363AA	Assembled	1	191868	3966360		97	2077	NaN
VIB_BA3405AA	Global dataset	TMA 21	GCF_000174295;Contig;;;																	Vibrio cholerae	Argonne National Laboratory		PRJNA224116		SAMN02393808		2020-05-08	2009-05-01	VIB_BA3405AA	Assembled	1	484882	4023772		20	0	NaN
VIB_BA3480AA	Global dataset	RC385	GCF_000152445;Scaffold;;;																	Vibrio cholerae	NCBI		PRJNA224116		SAMN02435834		2020-05-08	2010-06-04	VIB_BA3480AA	Assembled	1	277015	5054780		120	0	NaN
VIB_BA3760AA	Global dataset	SAMD00171682	DRR178327;ILLUMINA;Paired;300;DRX168853					2014				Asia	India							Vibrio cholerae	National Institute of Infectious Diseases - Japan		PRJDB8291	DRP006168	SAMD00171682	DRS140402	2020-06-09	2020-06-05	VIB_BA3760AA	Assembled	385	174919	4110763	Vibrio cholerae;84.82%	147	21040	4.1
VIB_BA3768AA	Global dataset	SAMD00171674	DRR178319;ILLUMINA;Paired;300;DRX168845					2010				Asia	India							Vibrio cholerae	National Institute of Infectious Diseases - Japan		PRJDB8291	DRP006168	SAMD00171674	DRS140394	2020-06-09	2020-06-05	VIB_BA3768AA	Assembled	300	678510	4127515	Vibrio cholerae;86.88%	102	19770	4.1
VIB_BA3772AA	Global dataset	SAMD00171670	DRR178315;ILLUMINA;Paired;300;DRX168841					2009				Asia	India							Vibrio cholerae	National Institute of Infectious Diseases - Japan		PRJDB8291	DRP006168	SAMD00171670	DRS140390	2020-06-09	2020-06-05	VIB_BA3772AA	Assembled	306	194613	4070623	Vibrio cholerae;91.87%	150	22186	4.1
VIB_BA3773AA	Global dataset	SAMD00171669	DRR178314;ILLUMINA;Paired;300;DRX168840					2009				Asia	India							Vibrio cholerae	National Institute of Infectious Diseases - Japan		PRJDB8291	DRP006168	SAMD00171669	DRS140389	2020-06-09	2020-06-05	VIB_BA3773AA	Assembled	292	715956	4003853	Vibrio cholerae;97.14%	71	9658	4.1
VIB_BA3774AA	Global dataset	SAMD00171668	DRR178313;ILLUMINA;Paired;300;DRX168839					2009				Asia	India							Vibrio cholerae	National Institute of Infectious Diseases - Japan		PRJDB8291	DRP006168	SAMD00171668	DRS140388	2020-06-09	2020-06-05	VIB_BA3774AA	Assembled	288	440997	4027987	Vibrio cholerae;94.87%	63	9012	4.1
VIB_BA3776AA	Global dataset	SAMD00171666	DRR178311;ILLUMINA;Paired;300;DRX168837					2008				Asia	India							Vibrio cholerae	National Institute of Infectious Diseases - Japan		PRJDB8291	DRP006168	SAMD00171666	DRS140386	2020-06-09	2020-06-05	VIB_BA3776AA	Assembled	227	340441	4018798	Vibrio cholerae;90.91%	92	29559	4.1
VIB_BA3778AA	Global dataset	SAMD00171664	DRR178309;ILLUMINA;Paired;300;DRX168835					2008				Asia	India							Vibrio cholerae	National Institute of Infectious Diseases - Japan		PRJDB8291	DRP006168	SAMD00171664	DRS140384	2020-06-09	2020-06-05	VIB_BA3778AA	Assembled	390	899874	4031955	Vibrio cholerae;98.04%	104	10504	4.1
VIB_BA3779AA	Global dataset	SAMD00171663	DRR178308;ILLUMINA;Paired;300;DRX168834					2008				Asia	India							Vibrio cholerae	National Institute of Infectious Diseases - Japan		PRJDB8291	DRP006168	SAMD00171663	DRS140383	2020-06-09	2020-06-05	VIB_BA3779AA	Assembled	280	574233	3891239	Vibrio cholerae;100.0%	73	9159	4.1
VIB_BA3882AA	Global dataset	PNUSAV001258	SRR12608396;ILLUMINA;Paired;;SRX9091867	Human		Human	human					North America	United States							Vibrio cholerae	Centers for Disease Control and Prevention Enteric Diseases Laboratory Branch		PRJNA266293	SRP056599	SAMN16081352	SRS7337640	2020-09-08	2020-09-08	VIB_BA3882AA	Assembled	153	299950	4153895	Vibrio cholerae;92.73%	107	14098	4.1
VIB_BA4061AA	Global dataset	PS-7901	DRR223441;ILLUMINA;Paired;350;DRX213726	Aquatic Animal		Fish	aquatic; Plecoglossus altivelis	1979				Asia	Japan	Shiga Prefecture						Vibrio cholerae	HIROSHIMA		PRJDB9707	DRP006528	SAMD00221484	DRS152357	2020-09-17	2020-09-14	VIB_BA4061AA	Assembled	427	254506	4008632	Vibrio cholerae;96.55%	42	6723	4.1
VIB_BA4136AA	Global dataset	722019	traces-0TnFAKg;ILLUMINA;Paired;;NA	Human		Human		2020	7	30		Europe	Spain							Vibrio cholerae	CNM.ISCIII						2020-09-25	2020-09-25	VIB_BA4136AA	Assembled	282	1042322	4074825	Vibrio cholerae;95.0%	64	8479	4.1
VIB_BA4399AA	Global dataset	972019	traces-0DONGGG;ILLUMINA;Paired;;NA	Human		Human		2020	8	17		Europe	Spain							Vibrio cholerae	CNM.ISCIII						2020-10-06	2020-10-06	VIB_BA4399AA	Assembled	227	334618	4173755	Vibrio cholerae;98.36%	115	11249	4.1
VIB_BA4402AA	Global dataset	52020	traces-0YVdwjF;ILLUMINA;Paired;;NA	Human		Human		2020	6	26		Europe	Spain							Vibrio cholerae	CNM.ISCIII						2020-10-06	2020-10-06	VIB_BA4402AA	Assembled	367	322977	4021528	Vibrio cholerae;95.12%	63	12712	4.1
VIB_BA4403AA	Global dataset	112020	traces-0WUfimy;ILLUMINA;Paired;;NA	Human		Human		2020	7	13		Europe	Spain							Vibrio cholerae	CNM.ISCIII						2020-10-06	2020-10-06	VIB_BA4403AA	Assembled	466	373630	3952070	Vibrio cholerae;100.0%	50	8545	4.1
VIB_BA4421AA	Global dataset	PNUSAV001198	SRR12851356;ILLUMINA;Paired;;SRX9318323	Human		Human	human					North America	United States							Vibrio cholerae	Centers for Disease Control and Prevention Enteric Diseases Laboratory Branch		PRJNA266293	SRP056599	SAMN16489453	SRS7543152	2020-10-21	2020-10-20	VIB_BA4421AA	Assembled	93	372336	4134538	Vibrio cholerae;93.48%	69	8764	4.1
VIB_BA4637AA	Global dataset	PNUSAV001339	SRR12914463;ILLUMINA;Paired;;SRX9379145	Human		Human	human					North America	United States							Vibrio cholerae	Centers for Disease Control and Prevention Enteric Diseases Laboratory Branch		PRJNA266293	SRP056599	SAMN16567319	SRS7597501	2020-10-28	2020-10-27	VIB_BA4637AA	Assembled	91	712985	4028521	Vibrio cholerae;90.91%	81	7136	4.1
VIB_BA4714AA	Global dataset	PNUSAV001417	SRR13084963;ILLUMINA;Paired;;SRX9531605	Human		Human	human					North America	United States							Vibrio cholerae	Centers for Disease Control and Prevention Enteric Diseases Laboratory Branch		PRJNA266293	SRP056599	SAMN16836868	SRS7738132	2020-11-20	2020-11-19	VIB_BA4714AA	Assembled	207	684867	4085574	Vibrio cholerae;89.8%	91	7831	4.1
VIB_BA4716AA	Global dataset	PNUSAV001470	SRR13132129;ILLUMINA;Paired;;SRX9572748	Human		Human	human					North America	United States							Vibrio cholerae	Centers for Disease Control and Prevention Enteric Diseases Laboratory Branch		PRJNA266293	SRP056599	SAMN16911781	SRS7776760	2020-11-25	2020-11-25	VIB_BA4716AA	Assembled	81	224490	4137453	Vibrio cholerae;88.53%	105	11824	4.1
VIB_BA4741AA	Global dataset	PNUSAV001482	SRR13177407;ILLUMINA;Paired;;SRX9615632					2020				North America	United States							Vibrio cholerae	Centers for Disease Control and Prevention Enteric Diseases Laboratory Branch		PRJNA266293	SRP056599	SAMN16972997	SRS7817997	2020-12-02	2020-12-01	VIB_BA4741AA	Assembled	70	328684	3893779	Vibrio cholerae;95.24%	57	9550	4.1
VIB_BA4762AA	Global dataset	R-Vc8	SRR13065096;ILLUMINA;Paired;;SRX9513102	Human		Human	Homo sapiens; the strain was isolated in Hengqin islang which is near the Zhujiang river.	2015	6	5		Asia	China	Guangdong				22.16	113.34	Vibrio cholerae	National Institute for Communicable Disease Control and Prevention		PRJNA678573	SRP292641	SAMN16807142	SRS7721312	2021-01-01	2020-12-20	VIB_BA4762AA	Assembled	574	177451	3958297	Vibrio cholerae;100.0%	92	8163	4.1
VIB_BA4845AA	Global dataset	PNUSAV001489	SRR13489846;ILLUMINA;Paired;;SRX9902451					2020				North America	United States							Vibrio cholerae	Centers for Disease Control and Prevention Enteric Diseases Laboratory Branch		PRJNA266293	SRP056599	SAMN17389274	SRS8081384	2021-01-20	2021-01-20	VIB_BA4845AA	Assembled	145	331389	4045407	Vibrio cholerae;89.08%	92	14062	4.1
VIB_BA4846AA	Global dataset	PNUSAV001490	SRR13562818;ILLUMINA;Paired;;SRX9961066					2020				North America	United States							Vibrio cholerae	Centers for Disease Control and Prevention Enteric Diseases Laboratory Branch		PRJNA266293	SRP056599	SAMN17608112	SRS8134790	2021-01-28	2021-01-27	VIB_BA4846AA	Assembled	91	825177	4047325	Vibrio cholerae;91.42%	54	18593	4.1
VIB_BA4852AA	Global dataset	PNUSAV001179	SRR13600584;ILLUMINA;Paired;;SRX9994996					2020				North America	United States							Vibrio cholerae	Centers for Disease Control and Prevention Enteric Diseases Laboratory Branch		PRJNA266293	SRP056599	SAMN17723464	SRS8163381	2021-02-01	2021-02-01	VIB_BA4852AA	Assembled	160	196424	3976456	Vibrio cholerae;96.23%	75	27036	4.1
VIB_BA4870AA	Global dataset	PNUSAV001262	SRR13633641;ILLUMINA;Paired;;SRX10031073					2020				North America	United States							Vibrio cholerae	Centers for Disease Control and Prevention Enteric Diseases Laboratory Branch		PRJNA266293	SRP056599	SAMN17799680	SRS8198750	2021-02-09	2021-02-04	VIB_BA4870AA	Assembled	120	605392	4093110	Vibrio cholerae;93.54%	113	15884	4.1
VIB_BA4871AA	Global dataset	PNUSAV001476	SRR13633640;ILLUMINA;Paired;;SRX10031072					2020				North America	United States							Vibrio cholerae	Centers for Disease Control and Prevention Enteric Diseases Laboratory Branch		PRJNA266293	SRP056599	SAMN17799679	SRS8198749	2021-02-09	2021-02-04	VIB_BA4871AA	Assembled	114	285633	4002501	Vibrio cholerae;95.0%	69	11865	4.1
VIB_BA4878AA	Global dataset	PNUSAV001380	SRR13744109;ILLUMINA;Paired;;SRX10131218					2020				North America	United States							Vibrio cholerae	Centers for Disease Control and Prevention Enteric Diseases Laboratory Branch		PRJNA266293	SRP056599	SAMN17984870	SRS8285370	2021-02-21	2021-02-19	VIB_BA4878AA	Assembled	75	560479	3998681	Vibrio cholerae;97.83%	87	11008	4.1
VIB_BA4890AA	Global dataset	PNUSAV001495	SRR13783839;ILLUMINA;Paired;;SRX10169101					2021				North America	United States							Vibrio cholerae	Centers for Disease Control and Prevention Enteric Diseases Laboratory Branch		PRJNA266293	SRP056599	SAMN18057608	SRS8319235	2021-02-28	2021-02-25	VIB_BA4890AA	Assembled	107	649631	4178042	Vibrio cholerae;97.37%	66	6790	4.1
VIB_BA4936AA	Global dataset	PNUSAV001322	SRR13827097;ILLUMINA;Paired;;SRX10206534					2020				North America	United States							Vibrio cholerae	Centers for Disease Control and Prevention Enteric Diseases Laboratory Branch		PRJNA266293	SRP056599	SAMN18108652	SRS8352448	2021-03-09	2021-03-02	VIB_BA4936AA	Assembled	237	624978	4016046	Vibrio cholerae;96.77%	66	7794	4.1
VIB_BA4939AA	Global dataset	PNUSAV001483	SRR13827094;ILLUMINA;Paired;;SRX10206531					2020				North America	United States							Vibrio cholerae	Centers for Disease Control and Prevention Enteric Diseases Laboratory Branch		PRJNA266293	SRP056599	SAMN18108650	SRS8352446	2021-03-09	2021-03-02	VIB_BA4939AA	Assembled	107	529244	4170522	Vibrio cholerae;91.08%	128	8083	4.1
VIB_BA5055AA	Global dataset	VB18PR-0180-1	SRR13684730;ILLUMINA;Paired;;SRX10074104																	Vibrio cholerae	Quadram Institute Bioscience		PRJNA699735	SRP305777	SAMN17808314	SRS8233519	2021-04-01	2021-03-11	VIB_BA5055AA	Assembled	79	331382	4037102	Vibrio cholerae;95.46%	61	8243	4.1
VIB_BA5068AA	Global dataset	VB18PR-0198-1	SRR13684743;ILLUMINA;Paired;;SRX10074091																	Vibrio cholerae	Quadram Institute Bioscience		PRJNA699735	SRP305777	SAMN17808326	SRS8233505	2021-04-01	2021-03-11	VIB_BA5068AA	Assembled	178	162294	4046444	Vibrio cholerae;96.01%	122	12714	4.1
VIB_BA5079AA	Global dataset	VB18PR-0203-1	SRR13684754;ILLUMINA;Paired;;SRX10074080																	Vibrio cholerae	Quadram Institute Bioscience		PRJNA699735	SRP305777	SAMN17808336	SRS8233494	2021-04-01	2021-03-11	VIB_BA5079AA	Assembled	166	335192	4056051	Vibrio cholerae;97.92%	70	12993	4.1
VIB_BA5084AA	Global dataset	VB18PR-0210-1	SRR13684759;ILLUMINA;Paired;;SRX10074075																	Vibrio cholerae	Quadram Institute Bioscience		PRJNA699735	SRP305777	SAMN17808341	SRS8233489	2021-04-01	2021-03-11	VIB_BA5084AA	Assembled	155	216377	4146653	Vibrio cholerae;90.13%	116	38773	4.1
VIB_BA5236AA	Global dataset	DL4213	SRR14319843;ILLUMINA;Paired;;SRX10675003	Environment		Water/River	water	2008	11									25.9567	-97.1468	Vibrio cholerae	Texas A&M - Corpus Christi		PRJNA359496	SRP316194	SAMN06198347	SRS8769004	2021-04-25	2021-04-24	VIB_BA5236AA	Assembled	368	368774	4017456	Vibrio cholerae;88.32%	122	12706	4.1
VIB_BA5239AA	Global dataset	DL2117	SRR14319846;ILLUMINA;Paired;;SRX10675000	Environment		Water/River	water	2008	11									25.8836	-97.4763	Vibrio cholerae	Texas A&M - Corpus Christi		PRJNA359496	SRP316194	SAMN06196911	SRS8769001	2021-04-25	2021-04-24	VIB_BA5239AA	Assembled	370	268489	4111764	Vibrio cholerae;80.01%	118	72658	4.1
VIB_BA5255AA	Global dataset	PNUSAV001518	SRR14417410;ILLUMINA;Paired;;SRX10769378					2021				North America	United States							Vibrio cholerae	Centers for Disease Control and Prevention Enteric Diseases Laboratory Branch		PRJNA266293	SRP056599	SAMN19011166	SRS8854565	2021-05-04	2021-05-04	VIB_BA5255AA	Assembled	120	176907	4024288	Vibrio cholerae;76.18%	160	10130	4.1
VIB_BA5386AA	Global dataset	PNUSAV001581	SRR15027975;ILLUMINA;Paired;;SRX11342014					2021				North America	United States							Vibrio cholerae	Centers for Disease Control and Prevention Enteric Diseases Laboratory Branch		PRJNA266293	SRP056599	SAMN20007439	SRS9379341	2021-07-03	2021-07-02	VIB_BA5386AA	Assembled	190	505335	4001117	Vibrio cholerae;93.55%	47	7702	4.1
VIB_BA5390AA	Global dataset	PNUSAV001605	SRR15050763;ILLUMINA;Paired;;SRX11361182					2021				North America	United States							Vibrio cholerae	Centers for Disease Control and Prevention Enteric Diseases Laboratory Branch		PRJNA266293	SRP056599	SAMN20081135	SRS9407537	2021-07-07	2021-07-06	VIB_BA5390AA	Assembled	141	330428	4002915	Vibrio cholerae;97.37%	67	7070	4.1
VIB_BA5526AA	Global dataset	PNUSAV001886	SRR15340716;ILLUMINA;Paired;;SRX11644954					2021				North America	United States							Vibrio cholerae	Centers for Disease Control and Prevention Enteric Diseases Laboratory Branch		PRJNA266293	SRP056599	SAMN20601652	SRS9678530	2021-08-09	2021-08-06	VIB_BA5526AA	Assembled	159	108036	3983360	Vibrio cholerae;95.24%	130	13113	4.1
VIB_BA5530AA	Global dataset	PNUSAV001776	SRR15323870;ILLUMINA;Paired;;SRX11628336					2021				North America	United States							Vibrio cholerae	Centers for Disease Control and Prevention Enteric Diseases Laboratory Branch		PRJNA266293	SRP056599	SAMN20527480	SRS9662351	2021-08-09	2021-08-06	VIB_BA5530AA	Assembled	76	283498	4006012	Vibrio cholerae;95.15%	105	9251	4.1
VIB_BA5545AA	Global dataset	PNUSAV001846	SRR15301001;ILLUMINA;Paired;;SRX11605713					2021				North America	United States							Vibrio cholerae	Centers for Disease Control and Prevention Enteric Diseases Laboratory Branch		PRJNA266293	SRP056599	SAMN20505203	SRS9641931	2021-08-09	2021-08-01	VIB_BA5545AA	Assembled	290	186204	4042606	Vibrio cholerae;90.4%	122	11894	4.1
VIB_BA5562AA	Global dataset	PNUSAV002064	SRR15668653;ILLUMINA;Paired;;SRX11965318					2021				North America	United States							Vibrio cholerae	Centers for Disease Control and Prevention Enteric Diseases Laboratory Branch		PRJNA266293	SRP056599	SAMN21038241	SRS9974359	2021-09-01	2021-08-30	VIB_BA5562AA	Assembled	143	979943	3973131	Vibrio cholerae;95.83%	39	5849	4.1
VIB_BA5568AA	Global dataset	PNUSAV002035	SRR15652171;ILLUMINA;Paired;;SRX11949247					2021				North America	United States							Vibrio cholerae	Centers for Disease Control and Prevention Enteric Diseases Laboratory Branch		PRJNA266293	SRP056599	SAMN21020006	SRS9959600	2021-09-01	2021-08-27	VIB_BA5568AA	Assembled	99	103363	3942876	Vibrio cholerae;93.95%	95	22309	4.1
VIB_BA5570AA	Global dataset	PNUSAV001997	SRR15652169;ILLUMINA;Paired;;SRX11949245					2021				North America	United States							Vibrio cholerae	Centers for Disease Control and Prevention Enteric Diseases Laboratory Branch		PRJNA266293	SRP056599	SAMN21020004	SRS9959598	2021-09-01	2021-08-27	VIB_BA5570AA	Assembled	207	401028	3949465	Vibrio cholerae;90.91%	73	10139	4.1
VIB_BA5571AA	Global dataset	PNUSAV002034	SRR15652168;ILLUMINA;Paired;;SRX11949244					2021				North America	United States							Vibrio cholerae	Centers for Disease Control and Prevention Enteric Diseases Laboratory Branch		PRJNA266293	SRP056599	SAMN21020005	SRS9959597	2021-09-01	2021-08-27	VIB_BA5571AA	Assembled	159	548118	4054976	Vibrio cholerae;94.34%	98	8721	4.1
VIB_BA5574AA	Global dataset	ISF-208-6	SRR15526827;ILLUMINA;Paired;;SRX11825503	Aquatic Animal		Shellfish	imported seafood from Vietnam	2016				Asia								Vibrio cholerae	Health Canada		PRJNA645603	SRP333317	SAMN15510354	SRS9839154	2021-09-01	2021-08-19	VIB_BA5574AA	Assembled	241	211086	4518633	Vibrio cholerae;91.52%	101	11065	4.1
VIB_BA5602AA	Global dataset	PNUSAV001807	SRR15607818;ILLUMINA;Paired;;SRX11905233					2021				North America	United States							Vibrio cholerae	Centers for Disease Control and Prevention Enteric Diseases Laboratory Branch		PRJNA266293	SRP056599	SAMN20970987	SRS9916282	2021-09-01	2021-08-25	VIB_BA5602AA	Assembled	218	601167	3991367	Vibrio cholerae;100.0%	42	6570	4.1
VIB_BA5616AA	Global dataset	PNUSAV001888	SRR15566849;ILLUMINA;Paired;;SRX11864967					2021				North America	United States							Vibrio cholerae	Centers for Disease Control and Prevention Enteric Diseases Laboratory Branch		PRJNA266293	SRP056599	SAMN20931401	SRS9877079	2021-09-01	2021-08-23	VIB_BA5616AA	Assembled	116	341517	4053779	Vibrio cholerae;90.38%	88	7626	4.1
VIB_BA5643AA	Global dataset	YA00227500	traces-0WdCQwe;ILLUMINA;Paired;;NA	Environment		Water/River	Water	2020	12	2		Africa	Republic of South Africa	KwaZulu-Natal						Vibrio cholerae	Anthony Smith, NICD	non-O1					2021-09-10	2021-09-10	VIB_BA5643AA	Assembled	162	145583	4166612	Vibrio cholerae;93.63%	65	20346	4.1
VIB_BA5644AA	Global dataset	YA00224846	traces-0NElYMF;ILLUMINA;Paired;;NA	Food		Food	Prawns	2020	11	26		Africa	Republic of South Africa	Western Cape						Vibrio cholerae	Anthony Smith, NICD	non-O1					2021-09-10	2021-09-10	VIB_BA5644AA	Assembled	171	283345	3883082	Vibrio cholerae;94.11%	83	7660	4.1
VIB_BA5649AA	Global dataset	YA00199853	traces-0JaxlvI;ILLUMINA;Paired;;NA	Human		Human	Stool	2020	3	8		Africa	Republic of South Africa	Eastern Cape						Vibrio cholerae	Anthony Smith, NICD	non-O1					2021-09-10	2021-09-10	VIB_BA5649AA	Assembled	193	114399	4278873	Vibrio cholerae;86.32%	202	26985	4.1
VIB_BA5651AA	Global dataset	YA00162972	traces-0NYLrIJ;ILLUMINA;Paired;;NA	Food		Shellfish	Other	2019	6	24		Africa	Republic of South Africa	Western Cape						Vibrio cholerae	Anthony Smith, NICD	non-O1					2021-09-10	2021-09-10	VIB_BA5651AA	Assembled	243	329061	3978885	Vibrio cholerae;97.44%	61	8488	4.1
VIB_BA5654AA	Global dataset	OA01842978	traces-0uffhQC;ILLUMINA;Paired;;NA	Environment		Water/River	Water	2020	1	10		Africa	Republic of South Africa	Limpopo						Vibrio cholerae	Anthony Smith, NICD	non-O1					2021-09-10	2021-09-10	VIB_BA5654AA	Assembled	160	256763	3862989	Vibrio cholerae;90.63%	105	9854	4.1
VIB_BA5658AA	Global dataset	OA02017387	traces-0qRMDjy;ILLUMINA;Paired;;NA	Environment		Water/River	Water	2020	11	18		Africa	Republic of South Africa	Limpopo						Vibrio cholerae	Anthony Smith, NICD	non-O1					2021-09-10	2021-09-10	VIB_BA5658AA	Assembled	210	154065	4009537	Vibrio cholerae;94.65%	121	13680	4.1
VIB_BA5663AA	Global dataset	OA01817442	traces-0NNamiE;ILLUMINA;Paired;;NA	Environment		Water/River	Water	2020	11	20		Africa	Republic of South Africa	Limpopo						Vibrio cholerae	Anthony Smith, NICD	non-O1					2021-09-10	2021-09-10	VIB_BA5663AA	Assembled	178	245280	3999138	Vibrio cholerae;100.0%	80	7906	4.1
VIB_BA5665AA	Global dataset	HM00176690	traces-0emdLcV;ILLUMINA;Paired;;NA	Environment		Water/River	Water	2020	9	15		Africa	Republic of South Africa	Gauteng						Vibrio cholerae	Anthony Smith, NICD	non-O1					2021-09-10	2021-09-10	VIB_BA5665AA	Assembled	175	295224	3856849	Vibrio cholerae;92.0%	98	7155	4.1
VIB_BA5668AA	Global dataset	YA00227488	traces-0dayuzZ;ILLUMINA;Paired;;NA	Environment		Water/River	Water	2020	12	2		Africa	Republic of South Africa	KwaZulu-Natal						Vibrio cholerae	Anthony Smith, NICD	non-O1					2021-09-10	2021-09-10	VIB_BA5668AA	Assembled	193	247463	4037313	Vibrio cholerae;100.0%	74	9666	4.1
VIB_BA5670AA	Global dataset	YA00169222	traces-0ttKWQy;ILLUMINA;Paired;;NA	Environment		Water/River	Water	2019	8	7		Africa	Republic of South Africa	Western Cape						Vibrio cholerae	Anthony Smith, NICD	non-O1					2021-09-10	2021-09-10	VIB_BA5670AA	Assembled	182	293659	4218775	Vibrio cholerae;67.14%	131	14204	4.1
VIB_BA5673AA	Global dataset	YA00191717	traces-0VlkFAw;ILLUMINA;Paired;;NA	Human		Human	Stool	2019	12	23		Africa	Republic of South Africa	Western Cape						Vibrio cholerae	Anthony Smith, NICD	non-O1					2021-09-10	2021-09-10	VIB_BA5673AA	Assembled	226	349654	3951140	Vibrio cholerae;94.12%	76	9160	4.1
VIB_BA5675AA	Global dataset	OA01832280	traces-0DwBaLu;ILLUMINA;Paired;;NA	Environment		Water/River	Water	2019	12	18		Africa	Republic of South Africa	Limpopo						Vibrio cholerae	Anthony Smith, NICD	non-O1					2021-09-10	2021-09-10	VIB_BA5675AA	Assembled	197	115671	4269311	Vibrio cholerae;81.92%	154	28823	4.1
VIB_BA5678AA	Global dataset	PNUSAV002101	SRR15845713;ILLUMINA;Paired;;SRX12137009					2021				North America	United States							Vibrio cholerae	Centers for Disease Control and Prevention Enteric Diseases Laboratory Branch		PRJNA266293	SRP056599	SAMN21391407	SRS10116705	2021-09-11	2021-09-10	VIB_BA5678AA	Assembled	128	242458	4092465	Vibrio cholerae;85.34%	150	11289	4.1
VIB_BA5816AA	Global dataset	PNUSAV002261	SRR16153108;ILLUMINA;Paired;;SRX12437957					2021				North America	United States							Vibrio cholerae	Centers for Disease Control and Prevention Enteric Diseases Laboratory Branch		PRJNA266293	SRP056599	SAMN21974745	SRS10405225	2021-10-03	2021-10-03	VIB_BA5816AA	Assembled	95	130802	3989591	Vibrio cholerae;92.42%	84	24719	4.1
VIB_BA5818AA	Global dataset	PNUSAV002149	SRR16193813;ILLUMINA;Paired;;SRX12478314					2021				North America	United States							Vibrio cholerae	Centers for Disease Control and Prevention Enteric Diseases Laboratory Branch		PRJNA266293	SRP056599	SAMN22043427	SRS10441865	2021-10-05	2021-10-04	VIB_BA5818AA	Assembled	118	238599	4003706	Vibrio cholerae;96.77%	91	11820	4.1
VIB_BA5867AA	Global dataset	BFS570	SRR16204504;ILLUMINA;Paired;;SRX12488832	Environment		Water/River	Water	2018	4	21		Asia	Bangladesh	Barishal Division	Mathbaria Subdistrict	Mathbaria				Vibrio cholerae	University of California Berkeley		PRJNA723557	SRP315805	SAMN22063790	SRS10452020	2021-10-08	2021-10-07	VIB_BA5867AA	Assembled	168	720396	4034282	Vibrio cholerae;94.12%	104	12380	4.1
VIB_BA5873AA	Global dataset	BFS550	SRR16204510;ILLUMINA;Paired;;SRX12488826	Environment		Water/River	Water	2018	9	23		Asia	Bangladesh	Dhaka Division						Vibrio cholerae	University of California Berkeley		PRJNA723557	SRP315805	SAMN22063784	SRS10452014	2021-10-08	2021-10-07	VIB_BA5873AA	Assembled	163	244118	4070872	Vibrio cholerae;95.25%	112	12907	4.1
VIB_BA5879AA	Global dataset	PNUSAV001278	SRR16278180;ILLUMINA;Paired;;SRX12557471					2020				North America	United States							Vibrio cholerae	Centers for Disease Control and Prevention Enteric Diseases Laboratory Branch		PRJNA266293	SRP056599	SAMN22184126	SRS10515160	2021-10-13	2021-10-09	VIB_BA5879AA	Assembled	153	200985	4092848	Vibrio cholerae;94.65%	158	9725	4.1
VIB_BA5895AA	Global dataset	PNUSAV002277	SRR16277940;ILLUMINA;Paired;;SRX12557231	Livestock		Ovine/Goat (Caprinae)	lung	2021	9	13		North America	United States							Vibrio cholerae	Centers for Disease Control and Prevention Enteric Diseases Laboratory Branch		PRJNA266293	SRP056599	SAMN22183820	SRS10514983	2021-10-13	2021-10-09	VIB_BA5895AA	Assembled	267	363756	4050885	Vibrio cholerae;100.0%	46	7973	4.1
VIB_BA5932AA	Global dataset	PNUSAV000461	SRR16301700;ILLUMINA;Paired;;SRX12580478					2018				North America	United States							Vibrio cholerae	Centers for Disease Control and Prevention Enteric Diseases Laboratory Branch		PRJNA266293	SRP056599	SAMN22231997	SRS10536271	2021-10-13	2021-10-12	VIB_BA5932AA	Assembled	135	286336	3891863	Vibrio cholerae;89.27%	126	20419	4.1
VIB_BA5945AA	Global dataset	PNUSAV000462	SRR16301579;ILLUMINA;Paired;;SRX12580361					2018				North America	United States							Vibrio cholerae	Centers for Disease Control and Prevention Enteric Diseases Laboratory Branch		PRJNA266293	SRP056599	SAMN22231114	SRS10536171	2021-10-13	2021-10-12	VIB_BA5945AA	Assembled	150	155482	4138029	Vibrio cholerae;80.01%	110	119583	4.1
VIB_BA5966AA	Global dataset	PNUSAV001606	SRR16324074;ILLUMINA;Paired;;SRX12601891					2021				North America	United States							Vibrio cholerae	Centers for Disease Control and Prevention Enteric Diseases Laboratory Branch		PRJNA266293	SRP056599	SAMN22253511	SRS10556286	2021-10-15	2021-10-14	VIB_BA5966AA	Assembled	182	622966	4030739	Vibrio cholerae;97.14%	61	6810	4.1
VIB_BA6000AA	Global dataset	PNUSAV002286	SRR16541109;ILLUMINA;Paired;;SRX12743678					2021				North America	United States							Vibrio cholerae	Centers for Disease Control and Prevention Enteric Diseases Laboratory Branch		PRJNA266293	SRP056599	SAMN22513043	SRS10691890	2021-10-25	2021-10-22	VIB_BA6000AA	Assembled	86	585596	3954738	Vibrio cholerae;100.0%	34	8258	4.1
VIB_BA6282AA	Global dataset	PNUSAV002400	SRR16989260;ILLUMINA;Paired;;SRX13179806					2021				North America	United States							Vibrio cholerae	Centers for Disease Control and Prevention Enteric Diseases Laboratory Branch		PRJNA266293	SRP056599	SAMN23311454	SRS11109411	2021-11-20	2021-11-19	VIB_BA6282AA	Assembled	124	237054	4011071	Vibrio cholerae;80.47%	65	22759	4.1
VIB_BA6284AA	Global dataset	PNUSAV002399	SRR16989258;ILLUMINA;Paired;;SRX13179804					2021				North America	United States							Vibrio cholerae	Centers for Disease Control and Prevention Enteric Diseases Laboratory Branch		PRJNA266293	SRP056599	SAMN23311457	SRS11109409	2021-11-20	2021-11-19	VIB_BA6284AA	Assembled	120	223491	4022359	Vibrio cholerae;97.37%	46	9052	4.1
VIB_BA6428AA	Global dataset	21MO07SH01-V2	SRR17015692;ILLUMINA;Paired;;SRX13205787	Aquatic Animal		Shellfish	shrimp	2021				North America	United States	Missouri						Vibrio cholerae	PulseNet Next Generation Subtyping Methods Unit		PRJNA590891	SRP234474	SAMN23407473	SRS11131962	2021-11-24	2021-11-23	VIB_BA6428AA	Assembled	144	493209	4037945	Vibrio cholerae;95.12%	69	12411	4.1
VIB_BA6797AA	Global dataset	PNUSAV002458	SRR17282453;ILLUMINA;Paired;;SRX13459913					2021				North America	United States							Vibrio cholerae	Centers for Disease Control and Prevention Enteric Diseases Laboratory Branch		PRJNA266293	SRP056599	SAMN24252913	SRS11357760	2021-12-21	2021-12-20	VIB_BA6797AA	Assembled	146	463215	4070081	Vibrio cholerae;97.67%	67	6205	4.1
VIB_BA6989AA	Global dataset	SAMEA8984872	ERR6323229;ILLUMINA;Paired;600;ERX5955053																	Vibrio cholerae	Institut Pasteur		PRJEB46390	ERP130573	SAMEA8984872	ERS6667577	2022-01-26	2022-01-20	VIB_BA6989AA	Assembled	148	379055	4003630	Vibrio cholerae;100.0%	49	8198	4.1
VIB_BA6991AA	Global dataset	SAMEA8984870	ERR6323227;ILLUMINA;Paired;600;ERX5955051																	Vibrio cholerae	Institut Pasteur		PRJEB46390	ERP130573	SAMEA8984870	ERS6667575	2022-01-26	2022-01-20	VIB_BA6991AA	Assembled	203	270706	3915271	Vibrio cholerae;97.68%	77	9467	4.1
VIB_BA7106AA	Global dataset	PNUSAV002569	SRR18254630;ILLUMINA;Paired;;SRX14395881					2022				North America	United States							Vibrio cholerae	Centers for Disease Control and Prevention Enteric Diseases Laboratory Branch		PRJNA266293	SRP056599	SAMN26504780	SRS12205988	2022-03-08	2022-03-07	VIB_BA7106AA	Assembled	80	326765	3991453	Vibrio cholerae;95.12%	55	9504	4.1
VIB_BA7108AA	Global dataset	PNUSAV002570	SRR18254007;ILLUMINA;Paired;;SRX14395261					2022				North America	United States							Vibrio cholerae	Centers for Disease Control and Prevention Enteric Diseases Laboratory Branch		PRJNA266293	SRP056599	SAMN26504480	SRS12205377	2022-03-08	2022-03-07	VIB_BA7108AA	Assembled	167	329779	4081901	Vibrio cholerae;87.22%	76	59715	4.1
VIB_BA7290AA	Global dataset	VCHL017	SRR18430212;ILLUMINA;Paired;;SRX14564065	Human		Human	Homo sapiens; blood	2022	1	7		Asia	China	Sichuan		Luzhou				Vibrio cholerae	the Affiliated Hospital of Southwest Medical University		PRJNA818524	SRP365266	SAMN26866790	SRS12341064	2022-03-23	2022-03-23	VIB_BA7290AA	Assembled	519	636543	4038604	Vibrio cholerae;100.0%	38	8512	4.1
VIB_BA7444AA	Global dataset	19NY03SH07	SRR18507849;ILLUMINA;Paired;;SRX14639256	Aquatic Animal		Shellfish	SHRIMP (SH)	2019				North America	United States	New York						Vibrio cholerae	National Antimicrobial Resistance Monitoring System		PRJNA800017	SRP366375	SAMN26198767	SRS12405354	2022-03-29	2022-03-28	VIB_BA7444AA	Assembled	64	259333	4061134	Vibrio cholerae;83.59%	114	13640	4.1
VIB_BA7449AA	Global dataset	19CA02SH07	SRR18507998;ILLUMINA;Paired;;SRX14639107	Aquatic Animal		Shellfish	SHRIMP (SH)	2019				North America	United States	California						Vibrio cholerae	National Antimicrobial Resistance Monitoring System		PRJNA800017	SRP366375	SAMN26198748	SRS12405207	2022-03-29	2022-03-28	VIB_BA7449AA	Assembled	144	371739	4104292	Vibrio cholerae;98.11%	95	11336	4.1
VIB_BA7458AA	Global dataset	19MO03SH03-1	SRR18508060;ILLUMINA;Paired;;SRX14639045	Aquatic Animal		Shellfish	SHRIMP (SH)	2019				North America	United States	Missouri						Vibrio cholerae	National Antimicrobial Resistance Monitoring System		PRJNA800017	SRP366375	SAMN26198548	SRS12405149	2022-03-29	2022-03-28	VIB_BA7458AA	Assembled	98	316047	4067080	Vibrio cholerae;97.22%	125	11791	4.1
VIB_BA7462AA	Global dataset	19KS02SH01-3	SRR18508074;ILLUMINA;Paired;;SRX14639031	Aquatic Animal		Shellfish	SHRIMP (SH)	2019				North America	United States	Kansas						Vibrio cholerae	National Antimicrobial Resistance Monitoring System		PRJNA800017	SRP366375	SAMN26198535	SRS12405135	2022-03-29	2022-03-28	VIB_BA7462AA	Assembled	168	92611	4078229	Vibrio cholerae;91.4%	143	23916	4.1
VIB_BA7489AA	Global dataset	V130040	DRR294507;ILLUMINA;Paired;600;DRX283963					2013				Asia	Japan							Vibrio cholerae	National Institute of Infectious Diseases - Japan		PRJDB11675	DRP008387	SAMD00323067	DRS233975	2022-04-09	2022-04-08	VIB_BA7489AA	Assembled	303	196466	4212818	Vibrio cholerae;91.66%	104	13230	4.1
VIB_BA7498AA	Global dataset	V130024	DRR294498;ILLUMINA;Paired;600;DRX283954					2013				Asia	Japan							Vibrio cholerae	National Institute of Infectious Diseases - Japan		PRJDB11675	DRP008387	SAMD00323058	DRS233966	2022-04-09	2022-04-08	VIB_BA7498AA	Assembled	267	513995	3866960	Vibrio cholerae;100.0%	52	7927	4.1
VIB_BA7527AA	Global dataset	PNUSAV002738	SRR18730458;ILLUMINA;Paired;;SRX14830693					2022				North America	United States							Vibrio cholerae	Centers for Disease Control and Prevention Enteric Diseases Laboratory Branch		PRJNA266293	SRP056599	SAMN27543673	SRS12586473	2022-04-12	2022-04-12	VIB_BA7527AA	Assembled	110	377473	4186959	Vibrio cholerae;96.0%	88	10546	4.1
VIB_BA7640AA	Global dataset	12_21	DRR294077;ILLUMINA;Paired;445;DRX283533									Asia	Japan	Shizuoka Prefecture						Vibrio cholerae	Shizuoka University		PRJDB11603	DRP008470	SAMD00320906	DRS237486	2022-04-24	2022-04-23	VIB_BA7640AA	Assembled	246	271555	4076977	Vibrio cholerae;87.88%	121	14744	4.1
VIB_BA7642AA	Global dataset	68_43	DRR294032;ILLUMINA;Paired;445;DRX283488									Asia	Japan	Shizuoka Prefecture						Vibrio cholerae	Shizuoka University		PRJDB11603	DRP008470	SAMD00320861	DRS237441	2022-04-24	2022-04-23	VIB_BA7642AA	Assembled	253	462883	4067324	Vibrio cholerae;98.04%	97	8559	4.1
VIB_BA7644AA	Global dataset	62_42	DRR293985;ILLUMINA;Paired;445;DRX283441									Asia	Japan	Shizuoka Prefecture						Vibrio cholerae	Shizuoka University		PRJDB11603	DRP008470	SAMD00320814	DRS237394	2022-04-24	2022-04-23	VIB_BA7644AA	Assembled	237	295893	3945998	Vibrio cholerae;90.01%	99	8972	4.1
VIB_BA7689AA	Global dataset	PNUSAV002777	SRR19094407;ILLUMINA;Paired;;SRX15162490	Aquatic Animal		Shellfish	shrimp	2020	5	8		North America	United States							Vibrio cholerae	Centers for Disease Control and Prevention Enteric Diseases Laboratory Branch		PRJNA266293	SRP056599	SAMN28100973	SRS12904017	2022-05-06	2022-05-05	VIB_BA7689AA	Assembled	135	237292	4079159	Vibrio cholerae;91.88%	125	8929	4.1
VIB_BA7692AA	Global dataset	PNUSAV002768	SRR19094403;ILLUMINA;Paired;;SRX15162486	Aquatic Animal		Shellfish	shrimp	2019	11	26		North America	United States							Vibrio cholerae	Centers for Disease Control and Prevention Enteric Diseases Laboratory Branch		PRJNA266293	SRP056599	SAMN28100972	SRS12904013	2022-05-06	2022-05-05	VIB_BA7692AA	Assembled	160	739850	4227531	Vibrio cholerae;84.61%	45	14284	4.1
VIB_BA7818AA	Global dataset	PNUSAV002832	SRR19582236;ILLUMINA;Paired;;SRX15634034					2022				North America	United States							Vibrio cholerae	Centers for Disease Control and Prevention Enteric Diseases Laboratory Branch		PRJNA266293	SRP056599	SAMN28922487	SRS13333664	2022-06-10	2022-06-08	VIB_BA7818AA	Assembled	298	446321	3946295	Vibrio cholerae;85.72%	156	21675	4.1
VIB_BA7928AA	Global dataset	PNUSAV002726	SRR19695838;ILLUMINA;Paired;;SRX15744559					2022				North America	United States							Vibrio cholerae	Centers for Disease Control and Prevention Enteric Diseases Laboratory Branch		PRJNA266293	SRP056599	SAMN29151905	SRS13438202	2022-06-17	2022-06-16	VIB_BA7928AA	Assembled	170	231414	4132103	Vibrio cholerae;95.09%	99	27322	4.1
VIB_BA7934AA	Global dataset	2020V-1001	SRR20115548;ILLUMINA;Paired;;SRX16150697					2019				North America	United States							Vibrio cholerae	Centers for Disease Control and Prevention Enteric Diseases Laboratory Branch		PRJNA266293	SRP056599	SAMN29637529	SRS13812657	2022-07-16	2022-07-13	VIB_BA7934AA	Assembled	112	350836	4117638	Vibrio cholerae;82.36%	58	13921	4.1
VIB_BA7935AA	Global dataset	2020V-1002	SRR20115546;ILLUMINA;Paired;;SRX16150695					2019				North America	United States							Vibrio cholerae	Centers for Disease Control and Prevention Enteric Diseases Laboratory Branch		PRJNA266293	SRP056599	SAMN29637549	SRS13812655	2022-07-16	2022-07-13	VIB_BA7935AA	Assembled	167	180952	4094917	Vibrio cholerae;96.83%	90	16873	4.1
VIB_BA7939AA	Global dataset	2020V-1005	SRR20115248;ILLUMINA;Paired;;SRX16150397					2019				North America	United States							Vibrio cholerae	Centers for Disease Control and Prevention Enteric Diseases Laboratory Branch		PRJNA266293	SRP056599	SAMN29637550	SRS13812385	2022-07-16	2022-07-13	VIB_BA7939AA	Assembled	132	125296	3977109	Vibrio cholerae;100.0%	95	16075	4.1
VIB_BA7985AA	Global dataset	2021V-1113	SRR20083372;ILLUMINA;Paired;;SRX16121065					2021				North America	United States							Vibrio cholerae	Centers for Disease Control and Prevention Enteric Diseases Laboratory Branch		PRJNA266293	SRP056599	SAMN29637657	SRS13783545	2022-07-16	2022-07-12	VIB_BA7985AA	Assembled	194	149018	4050045	Vibrio cholerae;96.39%	116	17919	4.1
VIB_BA7993AA	Global dataset	2021V-1086	SRR20083364;ILLUMINA;Paired;;SRX16121057					2021				North America	United States							Vibrio cholerae	Centers for Disease Control and Prevention Enteric Diseases Laboratory Branch		PRJNA266293	SRP056599	SAMN29637655	SRS13783536	2022-07-16	2022-07-12	VIB_BA7993AA	Assembled	117	686445	4096987	Vibrio cholerae;100.0%	33	17650	4.1
VIB_BA7995AA	Global dataset	2021V-1061	SRR20083362;ILLUMINA;Paired;;SRX16121055					2021				North America	United States							Vibrio cholerae	Centers for Disease Control and Prevention Enteric Diseases Laboratory Branch		PRJNA266293	SRP056599	SAMN29637654	SRS13783535	2022-07-16	2022-07-12	VIB_BA7995AA	Assembled	244	247580	4128721	Vibrio cholerae;96.16%	77	11728	4.1
VIB_BA7998AA	Global dataset	2020V-1075	SRR20083359;ILLUMINA;Paired;;SRX16121052					2020				North America	United States							Vibrio cholerae	Centers for Disease Control and Prevention Enteric Diseases Laboratory Branch		PRJNA266293	SRP056599	SAMN29637620	SRS13783532	2022-07-16	2022-07-12	VIB_BA7998AA	Assembled	105	152285	3948495	Vibrio cholerae;96.77%	87	14203	4.1
VIB_BA7999AA	Global dataset	2021V-1032	SRR20083358;ILLUMINA;Paired;;SRX16121051					2021				North America	United States							Vibrio cholerae	Centers for Disease Control and Prevention Enteric Diseases Laboratory Branch		PRJNA266293	SRP056599	SAMN29637624	SRS13783530	2022-07-16	2022-07-12	VIB_BA7999AA	Assembled	244	191553	4059811	Vibrio cholerae;95.92%	66	26598	4.1
VIB_BA8001AA	Global dataset	2020V-1101	SRR20083356;ILLUMINA;Paired;;SRX16121049					2020				North America	United States							Vibrio cholerae	Centers for Disease Control and Prevention Enteric Diseases Laboratory Branch		PRJNA266293	SRP056599	SAMN29637622	SRS13783529	2022-07-16	2022-07-12	VIB_BA8001AA	Assembled	127	162180	4252241	Vibrio cholerae;98.44%	116	12268	4.1
VIB_BA8002AA	Global dataset	2021V-1168	SRR20083355;ILLUMINA;Paired;;SRX16121048					2021				North America	United States							Vibrio cholerae	Centers for Disease Control and Prevention Enteric Diseases Laboratory Branch		PRJNA266293	SRP056599	SAMN29637609	SRS13783528	2022-07-16	2022-07-12	VIB_BA8002AA	Assembled	111	156457	4078978	Vibrio cholerae;87.31%	94	37486	4.1
VIB_BA8003AA	Global dataset	2020V-1074	SRR20083354;ILLUMINA;Paired;;SRX16121047					2020				North America	United States							Vibrio cholerae	Centers for Disease Control and Prevention Enteric Diseases Laboratory Branch		PRJNA266293	SRP056599	SAMN29637619	SRS13783527	2022-07-16	2022-07-12	VIB_BA8003AA	Assembled	70	140046	3881638	Vibrio cholerae;100.0%	77	16191	4.1
VIB_BA8005AA	Global dataset	2021V-1142	SRR20083352;ILLUMINA;Paired;;SRX16121045					2021				North America	United States							Vibrio cholerae	Centers for Disease Control and Prevention Enteric Diseases Laboratory Branch		PRJNA266293	SRP056599	SAMN29637604	SRS13783525	2022-07-16	2022-07-12	VIB_BA8005AA	Assembled	233	296483	3893287	Vibrio cholerae;95.23%	65	22750	4.1
VIB_BA8012AA	Global dataset	2021V-1031	SRR20083345;ILLUMINA;Paired;;SRX16121038					2021				North America	United States							Vibrio cholerae	Centers for Disease Control and Prevention Enteric Diseases Laboratory Branch		PRJNA266293	SRP056599	SAMN29637601	SRS13783518	2022-07-16	2022-07-12	VIB_BA8012AA	Assembled	160	152667	4090176	Vibrio cholerae;89.15%	119	30517	4.1
VIB_BA8013AA	Global dataset	2021V-1166	SRR20083344;ILLUMINA;Paired;;SRX16121037					2021				North America	United States							Vibrio cholerae	Centers for Disease Control and Prevention Enteric Diseases Laboratory Branch		PRJNA266293	SRP056599	SAMN29637608	SRS13783517	2022-07-16	2022-07-12	VIB_BA8013AA	Assembled	82	90521	4317486	Vibrio cholerae;89.47%	114	27278	4.1
VIB_BA8028AA	Global dataset	2019V-1211	SRR20083329;ILLUMINA;Paired;;SRX16121022					2019				North America	United States							Vibrio cholerae	Centers for Disease Control and Prevention Enteric Diseases Laboratory Branch		PRJNA266293	SRP056599	SAMN29637592	SRS13783502	2022-07-16	2022-07-12	VIB_BA8028AA	Assembled	111	170173	4074643	Vibrio cholerae;93.64%	86	15588	4.1
VIB_BA8030AA	Global dataset	2019V-1216	SRR20083327;ILLUMINA;Paired;;SRX16121020					2019				North America	United States							Vibrio cholerae	Centers for Disease Control and Prevention Enteric Diseases Laboratory Branch		PRJNA266293	SRP056599	SAMN29637593	SRS13783500	2022-07-16	2022-07-12	VIB_BA8030AA	Assembled	114	249193	3884869	Vibrio cholerae;93.22%	87	17991	4.1
VIB_BA8036AA	Global dataset	2019V-1134	SRR20083321;ILLUMINA;Paired;;SRX16121014					2019				North America	United States							Vibrio cholerae	Centers for Disease Control and Prevention Enteric Diseases Laboratory Branch		PRJNA266293	SRP056599	SAMN29637590	SRS13783494	2022-07-16	2022-07-12	VIB_BA8036AA	Assembled	89	315823	3887627	Vibrio cholerae;97.22%	53	11251	4.1
VIB_BA8042AA	Global dataset	2020V-1048	SRR20083315;ILLUMINA;Paired;;SRX16121008					2020				North America	United States							Vibrio cholerae	Centers for Disease Control and Prevention Enteric Diseases Laboratory Branch		PRJNA266293	SRP056599	SAMN29637576	SRS13783488	2022-07-16	2022-07-12	VIB_BA8042AA	Assembled	127	179347	3989532	Vibrio cholerae;98.0%	79	16433	4.1
VIB_BA8043AA	Global dataset	2020V-1035	SRR20083314;ILLUMINA;Paired;;SRX16121007					2020				North America	United States							Vibrio cholerae	Centers for Disease Control and Prevention Enteric Diseases Laboratory Branch		PRJNA266293	SRP056599	SAMN29637575	SRS13783487	2022-07-16	2022-07-12	VIB_BA8043AA	Assembled	108	770928	4153257	Vibrio cholerae;87.88%	57	8708	4.1
VIB_BA8044AA	Global dataset	2020V-1006	SRR20083313;ILLUMINA;Paired;;SRX16121006					2020				North America	United States							Vibrio cholerae	Centers for Disease Control and Prevention Enteric Diseases Laboratory Branch		PRJNA266293	SRP056599	SAMN29637570	SRS13783485	2022-07-16	2022-07-12	VIB_BA8044AA	Assembled	168	290944	4112158	Vibrio cholerae;98.21%	117	13639	4.1
VIB_BA8045AA	Global dataset	2020V-1034	SRR20083312;ILLUMINA;Paired;;SRX16121005					2020				North America	United States							Vibrio cholerae	Centers for Disease Control and Prevention Enteric Diseases Laboratory Branch		PRJNA266293	SRP056599	SAMN29637574	SRS13783486	2022-07-16	2022-07-12	VIB_BA8045AA	Assembled	130	254067	3981721	Vibrio cholerae;93.95%	116	10911	4.1
VIB_BA8048AA	Global dataset	2021V-1036	SRR20083309;ILLUMINA;Paired;;SRX16121002					2021				North America	United States							Vibrio cholerae	Centers for Disease Control and Prevention Enteric Diseases Laboratory Branch		PRJNA266293	SRP056599	SAMN29637583	SRS13783482	2022-07-16	2022-07-12	VIB_BA8048AA	Assembled	219	487449	4023268	Vibrio cholerae;92.68%	66	26569	4.1
VIB_BA8050AA	Global dataset	2020V-1031	SRR20083307;ILLUMINA;Paired;;SRX16121000					2020				North America	United States							Vibrio cholerae	Centers for Disease Control and Prevention Enteric Diseases Laboratory Branch		PRJNA266293	SRP056599	SAMN29637573	SRS13783480	2022-07-16	2022-07-12	VIB_BA8050AA	Assembled	110	252962	3971141	Vibrio cholerae;83.12%	123	22054	4.1
VIB_BA8052AA	Global dataset	2020V-1111	SRR20083305;ILLUMINA;Paired;;SRX16120998					2020				North America	United States							Vibrio cholerae	Centers for Disease Control and Prevention Enteric Diseases Laboratory Branch		PRJNA266293	SRP056599	SAMN29637580	SRS13783478	2022-07-16	2022-07-12	VIB_BA8052AA	Assembled	92	282430	4089435	Vibrio cholerae;96.22%	91	9673	4.1
VIB_BA8054AA	Global dataset	2019V-1226	SRR20083303;ILLUMINA;Paired;;SRX16120996					2019				North America	United States							Vibrio cholerae	Centers for Disease Control and Prevention Enteric Diseases Laboratory Branch		PRJNA266293	SRP056599	SAMN29637567	SRS13783475	2022-07-16	2022-07-12	VIB_BA8054AA	Assembled	110	167775	4442273	Vibrio cholerae;91.17%	89	29945	4.1
VIB_BA8055AA	Global dataset	2022V-1008	SRR20083302;ILLUMINA;Paired;;SRX16120995					2021				North America	United States							Vibrio cholerae	Centers for Disease Control and Prevention Enteric Diseases Laboratory Branch		PRJNA266293	SRP056599	SAMN29637563	SRS13783476	2022-07-16	2022-07-12	VIB_BA8055AA	Assembled	141	222555	3905583	Vibrio cholerae;97.67%	57	21379	4.1
VIB_BA8061AA	Global dataset	2022V-1009	SRR20083296;ILLUMINA;Paired;;SRX16120989					2022				North America	United States							Vibrio cholerae	Centers for Disease Control and Prevention Enteric Diseases Laboratory Branch		PRJNA266293	SRP056599	SAMN29637541	SRS13783469	2022-07-16	2022-07-12	VIB_BA8061AA	Assembled	168	152279	4041782	Vibrio cholerae;93.74%	86	24475	4.1
VIB_BA8071AA	Global dataset	2019V-1281	SRR20083285;ILLUMINA;Paired;;SRX16120978					2019				North America	United States							Vibrio cholerae	Centers for Disease Control and Prevention Enteric Diseases Laboratory Branch		PRJNA266293	SRP056599	SAMN29637547	SRS13783457	2022-07-16	2022-07-12	VIB_BA8071AA	Assembled	158	238908	3961033	Vibrio cholerae;98.11%	85	18783	4.1
VIB_BA8073AA	Global dataset	2019V-1217	SRR20083283;ILLUMINA;Paired;;SRX16120976					2019				North America	United States							Vibrio cholerae	Centers for Disease Control and Prevention Enteric Diseases Laboratory Branch		PRJNA266293	SRP056599	SAMN29637543	SRS13783456	2022-07-16	2022-07-12	VIB_BA8073AA	Assembled	197	144504	3986114	Vibrio cholerae;92.53%	98	23648	4.1
VIB_BA8074AA	Global dataset	2019V-1231	SRR20083282;ILLUMINA;Paired;;SRX16120975					2019				North America	United States							Vibrio cholerae	Centers for Disease Control and Prevention Enteric Diseases Laboratory Branch		PRJNA266293	SRP056599	SAMN29637544	SRS13783455	2022-07-16	2022-07-12	VIB_BA8074AA	Assembled	207	260801	4056910	Vibrio cholerae;95.23%	102	34665	4.1
VIB_BA8075AA	Global dataset	2019V-1282	SRR20083281;ILLUMINA;Paired;;SRX16120974					2019				North America	United States							Vibrio cholerae	Centers for Disease Control and Prevention Enteric Diseases Laboratory Branch		PRJNA266293	SRP056599	SAMN29637548	SRS13783454	2022-07-16	2022-07-12	VIB_BA8075AA	Assembled	175	182737	3963443	Vibrio cholerae;91.54%	91	15763	4.1
VIB_BA8076AA	Global dataset	2021V-1069	SRR20083280;ILLUMINA;Paired;;SRX16120973					2021				North America	United States							Vibrio cholerae	Centers for Disease Control and Prevention Enteric Diseases Laboratory Branch		PRJNA266293	SRP056599	SAMN29637540	SRS13783453	2022-07-16	2022-07-12	VIB_BA8076AA	Assembled	214	302103	4008647	Vibrio cholerae;90.9%	91	12600	4.1
VIB_BA8084AA	Global dataset	2021V-1154	SRR20083272;ILLUMINA;Paired;;SRX16120965					2021				North America	United States							Vibrio cholerae	Centers for Disease Control and Prevention Enteric Diseases Laboratory Branch		PRJNA266293	SRP056599	SAMN29637523	SRS13783445	2022-07-16	2022-07-12	VIB_BA8084AA	Assembled	101	150623	4112870	Vibrio cholerae;90.43%	135	36650	4.1
VIB_BA8086AA	Global dataset	2021V-1155	SRR20083270;ILLUMINA;Paired;;SRX16120963					2021				North America	United States							Vibrio cholerae	Centers for Disease Control and Prevention Enteric Diseases Laboratory Branch		PRJNA266293	SRP056599	SAMN29637524	SRS13783443	2022-07-16	2022-07-12	VIB_BA8086AA	Assembled	105	107952	4003537	Vibrio cholerae;96.97%	105	27821	4.1
VIB_BA8092AA	Global dataset	2021V-1146	SRR20083264;ILLUMINA;Paired;;SRX16120957					2021				North America	United States							Vibrio cholerae	Centers for Disease Control and Prevention Enteric Diseases Laboratory Branch		PRJNA266293	SRP056599	SAMN29637522	SRS13783437	2022-07-16	2022-07-12	VIB_BA8092AA	Assembled	166	231153	3992151	Vibrio cholerae;92.99%	80	22450	4.1
VIB_BA8106AA	Global dataset	2021V-1068	SRR20083250;ILLUMINA;Paired;;SRX16120943					2021				North America	United States							Vibrio cholerae	Centers for Disease Control and Prevention Enteric Diseases Laboratory Branch		PRJNA266293	SRP056599	SAMN29637513	SRS13783423	2022-07-16	2022-07-12	VIB_BA8106AA	Assembled	200	103759	4110382	Vibrio cholerae;93.4%	153	20240	4.1
VIB_BA8108AA	Global dataset	2020V-1083	SRR20083248;ILLUMINA;Paired;;SRX16120941					2020				North America	United States							Vibrio cholerae	Centers for Disease Control and Prevention Enteric Diseases Laboratory Branch		PRJNA266293	SRP056599	SAMN29637508	SRS13783421	2022-07-16	2022-07-12	VIB_BA8108AA	Assembled	93	228673	4008484	Vibrio cholerae;94.66%	86	18896	4.1
VIB_BA8111AA	Global dataset	2019V-1238	SRR20083245;ILLUMINA;Paired;;SRX16120938					2019				North America	United States							Vibrio cholerae	Centers for Disease Control and Prevention Enteric Diseases Laboratory Branch		PRJNA266293	SRP056599	SAMN29637499	SRS13783418	2022-07-16	2022-07-12	VIB_BA8111AA	Assembled	279	819296	4029070	Vibrio cholerae;87.52%	55	12362	4.1
VIB_BA8115AA	Global dataset	2019V-1276	SRR20083241;ILLUMINA;Paired;;SRX16120934					2019				North America	United States							Vibrio cholerae	Centers for Disease Control and Prevention Enteric Diseases Laboratory Branch		PRJNA266293	SRP056599	SAMN29637473	SRS13783414	2022-07-16	2022-07-12	VIB_BA8115AA	Assembled	133	152751	3888292	Vibrio cholerae;100.0%	78	17176	4.1
VIB_BA8126AA	Global dataset	2021V-1094	SRR20083230;ILLUMINA;Paired;;SRX16120923					2021				North America	United States							Vibrio cholerae	Centers for Disease Control and Prevention Enteric Diseases Laboratory Branch		PRJNA266293	SRP056599	SAMN29637486	SRS13783403	2022-07-16	2022-07-12	VIB_BA8126AA	Assembled	123	123374	3931322	Vibrio cholerae;100.0%	122	27301	4.1
VIB_BA8130AA	Global dataset	2021V-1163	SRR20083226;ILLUMINA;Paired;;SRX16120919					2021				North America	United States							Vibrio cholerae	Centers for Disease Control and Prevention Enteric Diseases Laboratory Branch		PRJNA266293	SRP056599	SAMN29637491	SRS13783399	2022-07-16	2022-07-12	VIB_BA8130AA	Assembled	111	165640	4162046	Vibrio cholerae;95.17%	101	22165	4.1
VIB_BA8133AA	Global dataset	2020V-1073	SRR20083223;ILLUMINA;Paired;;SRX16120916					2020				North America	United States							Vibrio cholerae	Centers for Disease Control and Prevention Enteric Diseases Laboratory Branch		PRJNA266293	SRP056599	SAMN29637479	SRS13783396	2022-07-16	2022-07-12	VIB_BA8133AA	Assembled	119	148125	4084600	Vibrio cholerae;88.75%	138	14981	4.1
VIB_BA8136AA	Global dataset	2020V-1124	SRR20083220;ILLUMINA;Paired;;SRX16120913					2020				North America	United States							Vibrio cholerae	Centers for Disease Control and Prevention Enteric Diseases Laboratory Branch		PRJNA266293	SRP056599	SAMN29637481	SRS13783393	2022-07-16	2022-07-12	VIB_BA8136AA	Assembled	117	145648	4273564	Vibrio cholerae;93.11%	85	16647	4.1
VIB_BA8138AA	Global dataset	2021V-1148	SRR20083218;ILLUMINA;Paired;;SRX16120911					2021				North America	United States							Vibrio cholerae	Centers for Disease Control and Prevention Enteric Diseases Laboratory Branch		PRJNA266293	SRP056599	SAMN29637488	SRS13783391	2022-07-16	2022-07-12	VIB_BA8138AA	Assembled	142	175889	3964878	Vibrio cholerae;96.43%	87	28444	4.1
VIB_BA8149AA	Global dataset	2020V-1045	SRR20083183;ILLUMINA;Paired;;SRX16120876					2020				North America	United States							Vibrio cholerae	Centers for Disease Control and Prevention Enteric Diseases Laboratory Branch		PRJNA266293	SRP056599	SAMN29637429	SRS13783356	2022-07-16	2022-07-12	VIB_BA8149AA	Assembled	92	406062	4096500	Vibrio cholerae;94.12%	82	17906	4.1
VIB_BA8150AA	Global dataset	2019V-1204	SRR20083182;ILLUMINA;Paired;;SRX16120875					2019				North America	United States							Vibrio cholerae	Centers for Disease Control and Prevention Enteric Diseases Laboratory Branch		PRJNA266293	SRP056599	SAMN29637421	SRS13783355	2022-07-16	2022-07-12	VIB_BA8150AA	Assembled	232	378797	3928675	Vibrio cholerae;87.8%	50	22904	4.1
VIB_BA8157AA	Global dataset	2019V-1239	SRR20083175;ILLUMINA;Paired;;SRX16120868					2019				North America	United States							Vibrio cholerae	Centers for Disease Control and Prevention Enteric Diseases Laboratory Branch		PRJNA266293	SRP056599	SAMN29637422	SRS13783348	2022-07-16	2022-07-12	VIB_BA8157AA	Assembled	259	192191	4118486	Vibrio cholerae;95.08%	102	14056	4.1
VIB_BA8159AA	Global dataset	2021V-1035	SRR20083173;ILLUMINA;Paired;;SRX16120866					2021				North America	United States							Vibrio cholerae	Centers for Disease Control and Prevention Enteric Diseases Laboratory Branch		PRJNA266293	SRP056599	SAMN29637437	SRS13783346	2022-07-16	2022-07-12	VIB_BA8159AA	Assembled	633	247555	4047901	Vibrio cholerae;98.28%	92	19485	4.1
VIB_BA8162AA	Global dataset	2019V-1244	SRR20083170;ILLUMINA;Paired;;SRX16120863					2019				North America	United States							Vibrio cholerae	Centers for Disease Control and Prevention Enteric Diseases Laboratory Branch		PRJNA266293	SRP056599	SAMN29637423	SRS13783343	2022-07-16	2022-07-12	VIB_BA8162AA	Assembled	157	722981	4315868	Vibrio cholerae;97.43%	67	11827	4.1
VIB_BA8164AA	Global dataset	2019V-1258	SRR20083168;ILLUMINA;Paired;;SRX16120861					2019				North America	United States							Vibrio cholerae	Centers for Disease Control and Prevention Enteric Diseases Laboratory Branch		PRJNA266293	SRP056599	SAMN29637425	SRS13783341	2022-07-16	2022-07-12	VIB_BA8164AA	Assembled	85	209769	4184533	Vibrio cholerae;98.39%	99	20972	4.1
VIB_BA8171AA	Global dataset	2020V-1080	SRR20083161;ILLUMINA;Paired;;SRX16120854					2020				North America	United States							Vibrio cholerae	Centers for Disease Control and Prevention Enteric Diseases Laboratory Branch		PRJNA266293	SRP056599	SAMN29637433	SRS13783334	2022-07-16	2022-07-12	VIB_BA8171AA	Assembled	78	90470	4047962	Vibrio cholerae;95.66%	112	17308	4.1
VIB_BA8178AA	Global dataset	2020V-1096	SRR20083154;ILLUMINA;Paired;;SRX16120847					2020				North America	United States							Vibrio cholerae	Centers for Disease Control and Prevention Enteric Diseases Laboratory Branch		PRJNA266293	SRP056599	SAMN29637382	SRS13783327	2022-07-16	2022-07-12	VIB_BA8178AA	Assembled	113	410237	3989450	Vibrio cholerae;94.74%	85	20545	4.1
VIB_BA8181AA	Global dataset	2021V-1015	SRR20083151;ILLUMINA;Paired;;SRX16120844					2020				North America	United States							Vibrio cholerae	Centers for Disease Control and Prevention Enteric Diseases Laboratory Branch		PRJNA266293	SRP056599	SAMN29637383	SRS13783324	2022-07-16	2022-07-12	VIB_BA8181AA	Assembled	238	110059	4027065	Vibrio cholerae;90.76%	102	16620	4.1
VIB_BA8182AA	Global dataset	2021V-1029	SRR20083150;ILLUMINA;Paired;;SRX16120843					2021				North America	United States							Vibrio cholerae	Centers for Disease Control and Prevention Enteric Diseases Laboratory Branch		PRJNA266293	SRP056599	SAMN29637385	SRS13783323	2022-07-16	2022-07-12	VIB_BA8182AA	Assembled	115	154716	4269701	Vibrio cholerae;92.98%	82	20776	4.1
VIB_BA8183AA	Global dataset	2021V-1081	SRR20083149;ILLUMINA;Paired;;SRX16120842					2021				North America	United States							Vibrio cholerae	Centers for Disease Control and Prevention Enteric Diseases Laboratory Branch		PRJNA266293	SRP056599	SAMN29637386	SRS13783322	2022-07-16	2022-07-12	VIB_BA8183AA	Assembled	131	254510	4096639	Vibrio cholerae;94.23%	77	18070	4.1
VIB_BA8185AA	Global dataset	2020V-1043	SRR20083147;ILLUMINA;Paired;;SRX16120840					2019				North America	United States							Vibrio cholerae	Centers for Disease Control and Prevention Enteric Diseases Laboratory Branch		PRJNA266293	SRP056599	SAMN29637379	SRS13783320	2022-07-16	2022-07-12	VIB_BA8185AA	Assembled	104	365804	3936547	Vibrio cholerae;100.0%	67	10525	4.1
VIB_BA8187AA	Global dataset	2021V-1028	SRR20083145;ILLUMINA;Paired;;SRX16120838					2021				North America	United States							Vibrio cholerae	Centers for Disease Control and Prevention Enteric Diseases Laboratory Branch		PRJNA266293	SRP056599	SAMN29637384	SRS13783318	2022-07-16	2022-07-12	VIB_BA8187AA	Assembled	104	178463	3979909	Vibrio cholerae;95.65%	104	13296	4.1
VIB_BA8199AA	Global dataset	2019V-1236	SRR20083133;ILLUMINA;Paired;;SRX16120826					2019				North America	United States							Vibrio cholerae	Centers for Disease Control and Prevention Enteric Diseases Laboratory Branch		PRJNA266293	SRP056599	SAMN29637373	SRS13783306	2022-07-16	2022-07-12	VIB_BA8199AA	Assembled	302	228116	3993131	Vibrio cholerae;95.0%	105	17343	4.1
VIB_BA8212AA	Global dataset	22MO06SH01-V1	SRR20068176;ILLUMINA;Paired;;SRX16106242	Aquatic Animal		Shellfish	shrimp	2022				North America	United States	Missouri						Vibrio cholerae	PulseNet Next Generation Subtyping Methods Unit		PRJNA590891	SRP234474	SAMN29622007	SRS13771568	2022-07-16	2022-07-09	VIB_BA8212AA	Assembled	109	330128	4085908	Vibrio cholerae;96.44%	110	10674	4.1
VIB_BA8241AA	Global dataset	PNUSAV002750	SRR19910451;ILLUMINA;Paired;;SRX15953182					2022				North America	United States							Vibrio cholerae	Centers for Disease Control and Prevention Enteric Diseases Laboratory Branch		PRJNA266293	SRP056599	SAMN29444635	SRS13639708	2022-07-16	2022-06-30	VIB_BA8241AA	Assembled	253	249120	4145185	Vibrio cholerae;87.95%	94	23377	4.1
VIB_BA8243AA	Global dataset	PNUSAV002894	SRR19910449;ILLUMINA;Paired;;SRX15953180					2022				North America	United States							Vibrio cholerae	Centers for Disease Control and Prevention Enteric Diseases Laboratory Branch		PRJNA266293	SRP056599	SAMN29444636	SRS13639706	2022-07-16	2022-06-30	VIB_BA8243AA	Assembled	275	929170	3983918	Vibrio cholerae;96.16%	50	8096	4.1
VIB_BA8252AA	Global dataset	PNUSAV002903	SRR20276769;ILLUMINA;Paired;;SRX16310608					2022				North America	United States							Vibrio cholerae	Centers for Disease Control and Prevention Enteric Diseases Laboratory Branch		PRJNA266293	SRP056599	SAMN29785711	SRS13949654	2022-07-18	2022-07-17	VIB_BA8252AA	Assembled	184	369722	3948455	Vibrio cholerae;97.5%	67	8213	4.1
VIB_BA8278AA	Global dataset	PNUSAV003012	SRR20729135;ILLUMINA;Paired;;SRX16749537					2022				North America	United States							Vibrio cholerae	Centers for Disease Control and Prevention Enteric Diseases Laboratory Branch		PRJNA266293	SRP056599	SAMN30078544	SRS14376861	2022-08-07	2022-08-01	VIB_BA8278AA	Assembled	81	254070	4068432	Vibrio cholerae;81.94%	142	13246	4.1
VIB_BA8283AA	Global dataset	PNUSAV002953	SRR20729124;ILLUMINA;Paired;;SRX16749526					2022				North America	United States							Vibrio cholerae	Centers for Disease Control and Prevention Enteric Diseases Laboratory Branch		PRJNA266293	SRP056599	SAMN30078453	SRS14376850	2022-08-07	2022-08-01	VIB_BA8283AA	Assembled	95	280054	4051822	Vibrio cholerae;95.66%	74	12317	4.1
VIB_BA8293AA	Global dataset	PNUSAV003025	SRR20985000;ILLUMINA;Paired;;SRX17002462					2022				North America	United States							Vibrio cholerae	Centers for Disease Control and Prevention Enteric Diseases Laboratory Branch		PRJNA266293	SRP056599	SAMN30215660	SRS14587853	2022-08-09	2022-08-09	VIB_BA8293AA	Assembled	117	419100	3898153	Vibrio cholerae;100.0%	42	5839	4.1
VIB_BA8393AA	Global dataset	AG22-0125	SRR21145641;ILLUMINA;Paired;;SRX17157624	Livestock		Bovine	Lung (Bos taurus)	2022	7	30		North America	United States	Ohio						Vibrio cholerae	GenomeTrakr Project: Ohio Department of Agriculture | Animal Disease Diagnostic Laboratory		PRJNA871130	SRP393110	SAMN30410806	SRS14729316	2022-08-28	2022-08-20	VIB_BA8393AA	Assembled	221	250700	4030017	Vibrio cholerae;98.08%	103	11683	4.1
VIB_BA8450AA	Global dataset	PNUSAV003336	SRR21581355;ILLUMINA;Paired;;SRX17583280					2022				North America	United States							Vibrio cholerae	Centers for Disease Control and Prevention Enteric Diseases Laboratory Branch		PRJNA266293	SRP056599	SAMN30859886	SRS15122667	2022-09-15	2022-09-14	VIB_BA8450AA	Assembled	76	689642	3953435	Vibrio cholerae;100.0%	37	6606	4.1
